# Supplementary material for: Elucidating the Associated Biological Function and Clinical Significance of RHOJ Expression in Urothelial Carcinoma
Source: Int J Mol Sci. 2023 Sep 14;24(18):14081. doi: 10.3390/ijms241814081 (PMC10531362; doi:10.3390/ijms241814081)
Supplement: Supplementary file 1 [file ijms-24-14081-s001.zip]

Archive with 2 entries (2 files):
- Supplementary figure S1.pdf
- Supplementary Tables.xlsx
