# Supplementary material for: Elucidating the Associated Biological Function and Clinical Significance of RHOJ Expression in Urothelial Carcinoma
Source: Int J Mol Sci. 2023 Sep 14;24(18):14081. doi: 10.3390/ijms241814081 (PMC10531362; doi:10.3390/ijms241814081)
Supplement: Supplementary file 1 [file ijms-24-14081-s001.zip › Supplementary Tables.xlsx]

## Sheet: S1. GSE31684 _EdgeR_result
SYMBOL	logFC	logCPM	PValue	FDR
REG1A	-7.40474	4.60174	1.54434e-27	2.29319e-23
CPB1	-6.81636	4.03452	3.87839e-26	2.87951e-22
HSD3B2	-6.68006	3.88827	1.15584e-25	5.72104e-22
CTRB2	-6.33158	5.36995	2.33852e-25	8.68116e-22
REG1B	-6.17593	3.39313	1.0313e-24	3.06276e-21
MEOX2	-4.82973	2.27938	1.32448e-24	3.27788e-21
C6orf58	-6.24698	3.46334	1.78234e-24	3.78086e-21
TMEM119	-2.8771	2.62746	5.45851e-24	1.01317e-20
DLK1	-5.61813	3.19776	2.21434e-23	3.65341e-20
STAR	-5.63338	2.95397	1.275e-22	1.89325e-19
DEFA5	-5.34157	2.58732	3.78458e-22	5.10883e-19
LRRC17	-4.54562	4.0508	5.07154e-22	6.27561e-19
FBLN5	-2.14013	1.45167	6.07862e-21	6.94318e-18
ELN	-2.82836	0.937902	9.31962e-21	9.88479e-18
IGLV9-49	-4.522	1.97449	2.29748e-20	2.27435e-17
PAEP	-4.27288	1.59817	3.67904e-20	3.41438e-17
RHOJ	-1.62208	0.885406	4.78259e-20	4.17745e-17
SFRP1	-3.68904	2.28182	2.1382e-19	1.70903e-16
SPINK6	-4.64933	2.1825	2.18678e-19	1.70903e-16
UBE2QL1	-2.77303	0.801201	2.37047e-19	1.75995e-16
REG4	-5.29945	3.30134	1.17619e-18	8.31677e-16
COL14A1	-2.82675	4.1382	1.36946e-18	9.24323e-16
CCL23	-4.09643	1.43913	1.74046e-18	1.12366e-15
KRT1	-3.71149	1.24611	4.27239e-18	2.64336e-15
MUC5AC	-4.12253	1.79498	4.54018e-18	2.69668e-15
CHIT1	-3.78996	1.59735	6.41779e-18	3.6653e-15
EYA4	-4.41628	2.63227	2.26266e-17	1.24438e-14
GAP43	-4.50851	2.85696	2.41666e-17	1.28161e-14
MRGPRF	-2.71383	1.74772	7.12814e-17	3.56442e-14
CDH17	-3.5233	0.936226	7.20134e-17	3.56442e-14
COL15A1	-2.16078	6.75379	1.05228e-16	5.04041e-14
CLDN18	-3.46916	0.886148	1.47167e-16	6.829e-14
CITED1	-3.89653	1.4405	1.56338e-16	7.03472e-14
CH25H	-2.83018	1.73996	1.92263e-16	8.39682e-14
DACT1	-2.39649	0.577304	2.88647e-16	1.22461e-13
ZFPM2	-2.64031	0.889475	3.17827e-16	1.29407e-13
EPYC	-4.19534	3.16883	3.22451e-16	1.29407e-13
ACKR1	-2.49327	0.847436	3.66389e-16	1.43171e-13
TNFSF11	-3.72186	1.61561	4.03484e-16	1.53293e-13
MFRP	-1.91182	4.6238	4.12938e-16	1.53293e-13
HHIP	-3.03552	0.578947	6.52815e-16	2.32435e-13
HEPACAM2	4.43374	1.97457	6.57436e-16	2.32435e-13
MIR9-2	-3.58999	1.13221	7.88161e-16	2.6899e-13
KLF2	-1.49716	5.87335	7.97062e-16	2.6899e-13
IGFL2	-2.56983	0.384968	9.23789e-16	3.0483e-13
SCGB3A1	5.10763	3.37283	1.06175e-15	3.42736e-13
EMILIN1	-2.70397	2.46074	1.18176e-15	3.73361e-13
SCG2	-4.31185	3.16768	1.74276e-15	5.39129e-13
NEFL	-3.53397	1.69043	1.87175e-15	5.67217e-13
NNAT	3.87903	3.74849	1.96658e-15	5.84036e-13
CCN5	-3.03598	0.547254	2.13708e-15	6.22224e-13
DIXDC1	-2.16035	3.34478	2.2194e-15	6.33767e-13
C3orf80	-2.32867	1.54135	2.49277e-15	6.98399e-13
TTR	4.22072	2.12067	2.90142e-15	7.88513e-13
CRNN	-3.03661	0.534875	2.92061e-15	7.88513e-13
APCDD1L	-3.23471	1.23556	4.71229e-15	1.24951e-12
SOD3	-1.96689	0.459269	6.33723e-15	1.6509e-12
PENK	-3.11577	0.596979	6.98146e-15	1.78738e-12
LRRC32	-1.68571	-0.0238526	7.15749e-15	1.80138e-12
CPXM2	-1.91491	2.04033	8.01e-15	1.98234e-12
DACT3	-1.8814	1.79073	9.60957e-15	2.33922e-12
AGAP11	3.33979	1.69745	1.13483e-14	2.71791e-12
CCN2	-2.17652	6.377	1.2702e-14	2.99385e-12
BCAR4	3.87604	1.45106	1.75008e-14	4.06047e-12
COLEC12	-2.53939	3.85881	2.00789e-14	4.58695e-12
NRG1	-2.90157	0.700688	2.06718e-14	4.65084e-12
TRIM63	4.36577	2.19083	2.36896e-14	5.25025e-12
TRPV2	-2.61749	0.412849	2.60485e-14	5.68815e-12
SPANXB1	-4.31579	2.68285	2.70576e-14	5.82288e-12
ST6GALNAC5	-2.4311	1.35554	3.46823e-14	7.35711e-12
IL6	-2.36662	1.54287	3.92393e-14	8.20655e-12
IGHV3-72	-2.57752	0.267944	4.9399e-14	1.01257e-11
SIX3	3.11922	1.12836	5.04057e-14	1.01257e-11
TNFSF4	-2.74482	2.0679	5.04613e-14	1.01257e-11
ALPK2	-2.50623	0.465995	5.64422e-14	1.11748e-11
DNM3OS	-2.98854	1.44036	5.90756e-14	1.15423e-11
ASB5	-2.78958	1.16199	9.59754e-14	1.83678e-11
NID2	-2.17077	4.15428	9.74066e-14	1.83678e-11
LHFPL6	-1.7294	5.30303	9.83374e-14	1.83678e-11
ANGPTL1	-2.20966	0.446066	9.89577e-14	1.83678e-11
STMN2	-2.4533	0.203241	1.70255e-13	3.12113e-11
SYNC	-2.26366	2.08152	1.76287e-13	3.16975e-11
PDGFRB	-1.63142	5.04408	1.77363e-13	3.16975e-11
TMEM255A	-3.83787	2.2645	1.79311e-13	3.16975e-11
ZFP42	-2.57712	0.264264	2.12538e-13	3.71291e-11
TMEM176A	-2.07049	5.382	2.24586e-13	3.87777e-11
COL18A1	-1.36477	5.14127	2.4181e-13	4.12718e-11
KCNE4	-1.61905	-0.355588	2.64174e-13	4.45764e-11
TPSAB1	-1.84723	3.99887	2.9228e-13	4.87648e-11
C1QTNF7	-2.55127	0.304803	3.05925e-13	5.04741e-11
TAFA5	-1.94168	0.172529	3.30163e-13	5.38747e-11
LRRN3	-2.91909	0.843782	3.4454e-13	5.56095e-11
SLCO4C1	3.96851	2.28172	4.00571e-13	6.39578e-11
CA3	4.00196	1.9687	4.27277e-13	6.74961e-11
DIRAS3	-4.25538	3.22584	5.34376e-13	8.35257e-11
ZNF536	-2.51709	0.127421	5.40825e-13	8.36533e-11
SPARCL1	-1.5366	7.63897	5.87893e-13	8.99961e-11
MARCO	-2.45984	0.308064	6.0754e-13	9.20547e-11
OPRK1	4.06424	2.29873	6.80141e-13	1.02014e-10
CCL14	-1.66429	-0.362127	9.32925e-13	1.3853e-10
PRUNE2	-2.39419	3.77975	9.85326e-13	1.44677e-10
LILRB4	-1.74962	2.13068	9.98259e-13	1.44677e-10
TSHZ3	-1.52786	0.99734	1.00355e-12	1.44677e-10
NES	-2.34077	1.90251	1.08907e-12	1.55497e-10
MUC6	-2.5712	1.65545	1.17326e-12	1.65921e-10
PRSS1	-4.79631	4.53808	1.18771e-12	1.6638e-10
FIBIN	-2.42833	2.01776	1.20176e-12	1.66775e-10
RAMP1	-1.50367	2.87457	1.31749e-12	1.81142e-10
SOX5	3.25924	1.4293	1.37045e-12	1.86696e-10
SPARC	-1.20344	9.82538	1.49753e-12	2.02152e-10
F2R	-1.63651	4.94332	1.67634e-12	2.24251e-10
SOSTDC1	-3.89671	2.57916	1.79423e-12	2.3788e-10
DCHS1	-2.19612	3.69239	1.85261e-12	2.43446e-10
COL8A2	-1.61278	1.99045	2.0381e-12	2.65472e-10
SERPINA5	-3.37416	1.64278	2.16751e-12	2.79872e-10
BGN	-1.90926	6.50424	2.2252e-12	2.84845e-10
FLRT2	-2.00421	3.03336	2.55804e-12	3.24652e-10
IL11	-2.15322	0.0253368	2.60569e-12	3.26756e-10
PCSK1	3.5469	1.46052	2.61862e-12	3.26756e-10
IBSP	-2.23008	1.07488	2.76002e-12	3.41529e-10
CCL11	-2.8631	3.72525	3.12052e-12	3.82947e-10
OLFML2B	-2.3332	4.75049	3.52059e-12	4.28502e-10
EPHA3	-2.65321	3.76337	3.6986e-12	4.46508e-10
SLC2A3	-2.03673	6.00205	3.93954e-12	4.70771e-10
ERBB4	3.36369	1.26057	3.96299e-12	4.70771e-10
LDB2	-1.42543	3.45974	4.36345e-12	5.14229e-10
CDSN	3.16923	1.0258	4.77886e-12	5.5875e-10
CLTRN	3.46588	1.80065	5.0465e-12	5.80903e-10
CCDC80	-2.06102	5.28312	5.04656e-12	5.80903e-10
AGR3	-3.97934	3.15924	5.84728e-12	6.67894e-10
CDH11	-2.34475	6.56803	5.90083e-12	6.68866e-10
ECRG4	-1.77089	-0.198507	6.44142e-12	7.24611e-10
COLGALT2	-2.44442	0.156614	6.62263e-12	7.39394e-10
PXDN	-1.92324	6.12991	7.05955e-12	7.82293e-10
BOC	-2.12736	3.73894	7.76533e-12	8.54129e-10
IGDCC4	-2.28668	0.858324	7.95778e-12	8.68861e-10
OLFML1	-2.12372	0.551644	8.09524e-12	8.77417e-10
CD248	-1.73513	3.0052	8.88888e-12	9.56456e-10
NUDT11	-2.14866	0.101599	9.38098e-12	1.00214e-09
KCNMB1	-2.28956	1.28276	9.8175e-12	1.04129e-09
GASK1B	-1.39468	6.71126	9.99316e-12	1.0524e-09
PDLIM7	-1.44702	2.6371	1.1263e-11	1.17777e-09
THEMIS2	-1.94958	1.87282	1.13856e-11	1.18227e-09
EGFLAM	2.7077	0.485726	1.19548e-11	1.23276e-09
ITGAM	-2.49135	2.53996	1.24802e-11	1.27806e-09
CSN3	3.90334	2.2232	1.28581e-11	1.30774e-09
ACTA2	-1.57368	9.40379	1.53596e-11	1.55098e-09
EYA1	-2.46958	0.249441	1.55005e-11	1.55098e-09
CCDC3	-2.44331	2.81245	1.55826e-11	1.55098e-09
SLCO5A1	-2.93698	0.970175	1.56966e-11	1.55098e-09
AMACR	2.12569	4.40683	1.57719e-11	1.55098e-09
CHRNA1	-2.27612	-0.01808	1.64343e-11	1.60548e-09
SPANXA1	-2.67891	3.44953	1.67367e-11	1.62434e-09
FAM107A	-1.96367	0.00750847	1.69477e-11	1.63414e-09
PPM1E	3.18522	1.22891	1.83792e-11	1.76073e-09
ANGPTL2	-1.61126	4.68173	1.90199e-11	1.81042e-09
PICSAR	-2.29388	0.121791	1.93077e-11	1.82611e-09
IGHV3-47	-1.96497	0.0775623	2.07976e-11	1.95458e-09
ELAVL4	-2.57491	0.429462	2.17185e-11	2.02829e-09
C11orf96	-1.48363	6.84679	2.24381e-11	2.0824e-09
TIE1	-1.44643	0.127623	2.26121e-11	2.08551e-09
TRMT9B	3.27309	1.60128	2.3452e-11	2.14962e-09
NEGR1	-2.4899	3.09335	2.43605e-11	2.2192e-09
TRPA1	-2.46991	0.600854	2.54864e-11	2.3076e-09
LRRC15	-2.90262	3.79527	2.57157e-11	2.31425e-09
CHST9	3.16407	1.04692	2.59258e-11	2.31911e-09
ADAMTS12	-2.3006	4.26847	2.81198e-11	2.50031e-09
MDGA2	2.99053	0.786315	3.49833e-11	3.08735e-09
CD300A	-1.88144	0.525051	3.51378e-11	3.08735e-09
ACTC1	-2.91668	7.32579	3.90495e-11	3.41085e-09
MIR99AHG	-2.52343	0.854436	4.01441e-11	3.48596e-09
ISM1	-2.40542	1.51016	4.12494e-11	3.56112e-09
TNF	-2.35554	0.160247	4.2552e-11	3.65234e-09
VEGFD	2.72464	0.46438	4.49749e-11	3.83812e-09
MMP9	-2.85223	5.9115	4.63147e-11	3.92987e-09
SH2B3	-1.50048	3.19883	4.94821e-11	4.17477e-09
EDNRA	-1.68141	4.97661	5.05036e-11	4.23688e-09
FGF13	-2.38772	1.42123	5.22824e-11	4.34111e-09
CSGALNACT1	-1.99808	3.67463	5.23307e-11	4.34111e-09
ABCA8	-2.88595	1.70774	5.44584e-11	4.49251e-09
KRT75	-2.31649	0.151412	5.57632e-11	4.57474e-09
SI	-2.19492	-0.109461	5.62767e-11	4.5915e-09
PLXDC1	-1.70349	3.43963	5.76785e-11	4.68015e-09
SULT2A1	2.82624	0.884024	6.22058e-11	5.02008e-09
GUCY1A1	-1.67799	4.31107	6.63307e-11	5.31051e-09
MAGEA8	3.43375	1.72698	6.652e-11	5.31051e-09
PRELP	-1.35199	2.07907	7.22017e-11	5.73328e-09
PDZRN3	-2.31904	4.03339	7.8708e-11	6.21667e-09
RPTN	3.31062	1.41365	7.9907e-11	6.27798e-09
SMOC2	-2.38358	3.29938	8.05875e-11	6.29812e-09
INMT	-1.86982	-0.317961	8.32076e-11	6.46885e-09
SOX6	2.50578	0.444568	1.01314e-10	7.83545e-09
FPR1	-1.96244	2.42478	1.089e-10	8.37855e-09
ASB4	-2.11695	-0.142111	1.11079e-10	8.50209e-09
ZCCHC24	-1.68098	4.22878	1.17589e-10	8.95424e-09
ADRA2A	-1.52154	-0.463886	1.20447e-10	9.12508e-09
OXSM	0.968125	4.67647	1.26751e-10	9.55396e-09
DPP10-AS1	2.47828	0.370005	1.2856e-10	9.64135e-09
LAMP5	-2.16064	0.00498506	1.31056e-10	9.77917e-09
CD177	2.78598	1.12376	1.36737e-10	1.01521e-08
ARL4C	-1.77024	6.11147	1.39033e-10	1.02712e-08
CRABP1	-2.17195	-0.0410679	1.53714e-10	1.12995e-08
PPBP	4.30264	3.90926	1.56661e-10	1.14594e-08
MYLK	-1.77544	7.64089	1.59387e-10	1.15614e-08
JAM3	-1.42473	3.59353	1.59613e-10	1.15614e-08
ACSM3	2.64376	1.08947	1.64172e-10	1.18339e-08
ANXA6	-1.53309	5.4638	1.92408e-10	1.38022e-08
EVA1A	-1.99014	0.448975	2.01451e-10	1.43815e-08
HMCN1	-2.37793	1.85475	2.03155e-10	1.44337e-08
NDNF	-2.27552	0.38103	2.05837e-10	1.45546e-08
FAM20A	-1.9957	-0.10107	2.24941e-10	1.58301e-08
CD300LF	-2.05098	0.413864	2.26212e-10	1.58444e-08
AC008074.2	2.36449	0.219458	2.36651e-10	1.64978e-08
HOTAIR	3.5222	2.11182	2.42854e-10	1.68511e-08
LINC00472	2.43283	0.303169	2.71981e-10	1.87844e-08
LMCD1	-1.8636	4.26214	2.88744e-10	1.98498e-08
CUZD1	-2.9923	1.31199	2.92203e-10	1.99541e-08
ESRRG	2.46322	0.596871	2.92949e-10	1.99541e-08
GNG11	-1.15087	5.29953	2.95757e-10	2.00534e-08
PSG4	2.94244	1.18033	3.20166e-10	2.16098e-08
SLC2A5	-1.40736	-0.0887134	3.24926e-10	2.18318e-08
LAYN	-1.88033	2.75509	3.34437e-10	2.23696e-08
SEMA3A	-2.51737	1.51229	3.40308e-10	2.26602e-08
TIMP1	-1.26597	8.61918	3.51675e-10	2.33126e-08
HAS1	-1.81268	-0.338692	3.54892e-10	2.34213e-08
PSG5	-2.52282	0.633808	3.63696e-10	2.38426e-08
LHX8	-1.99356	-0.243035	3.65465e-10	2.38426e-08
ITGA11	-1.64864	3.41958	3.66093e-10	2.38426e-08
LILRB2	-2.32678	1.50076	3.75831e-10	2.43699e-08
FILIP1L	-1.68695	5.4323	3.91564e-10	2.52797e-08
NTNG1	-2.21441	0.0861184	4.23665e-10	2.72338e-08
PRTG	2.5954	0.843206	4.36572e-10	2.79425e-08
UGT2A3	-3.6245	2.88088	4.45238e-10	2.83748e-08
SPI1	-1.3106	-0.412138	4.56107e-10	2.89433e-08
DCN	-1.86579	8.08199	4.61098e-10	2.91355e-08
TCF21	-1.3408	0.917137	4.88733e-10	3.07508e-08
HOXC13	2.4774	0.466562	4.95509e-10	3.10456e-08
C5AR1	-2.17623	2.42023	5.05546e-10	3.15414e-08
PKIG	-1.18667	6.43491	5.46912e-10	3.39795e-08
TENM3	-1.66404	-0.425957	5.50174e-10	3.40397e-08
PDLIM3	-2.4389	4.68655	5.5332e-10	3.40923e-08
FOXF1	-1.61059	2.65558	5.64927e-10	3.46636e-08
CYP11A1	-2.66544	0.952432	6.13449e-10	3.7486e-08
GATA3-AS1	2.23363	0.737984	6.26269e-10	3.79752e-08
OMD	-2.01748	0.215649	6.26569e-10	3.79752e-08
CSF2	-2.6531	0.890323	6.41525e-10	3.87236e-08
BPIFA1	2.33645	0.169393	6.82035e-10	4.10022e-08
ITGA5	-1.64421	5.8762	7.01763e-10	4.19752e-08
COL6A1	-1.68357	8.63294	7.03874e-10	4.19752e-08
HEPH	-2.40233	4.44539	7.20192e-10	4.26117e-08
MAEL	3.35452	1.86446	7.20287e-10	4.26117e-08
PGA5	3.41923	1.98257	7.28218e-10	4.291e-08
GFPT2	-1.93232	2.10582	7.32513e-10	4.29924e-08
COL6A2	-2.00472	7.9079	7.88084e-10	4.60719e-08
RTN4IP1	2.47808	2.05736	8.62942e-10	5.02503e-08
TMEM176B	-2.27225	6.04623	8.85506e-10	5.13628e-08
VIM	-1.28696	8.82346	9.11329e-10	5.26549e-08
CD93	-1.17198	5.42451	9.98182e-10	5.74496e-08
PNCK	2.52918	2.28039	1.03832e-09	5.9529e-08
GAS6	-1.56753	3.33229	1.06744e-09	6.09634e-08
MSMB	4.29738	4.81219	1.1194e-09	6.36855e-08
CLDN6	-1.81775	-0.346638	1.16809e-09	6.62019e-08
ABCG2	3.35365	2.2426	1.22291e-09	6.90457e-08
THY1	-1.42374	5.84893	1.25389e-09	7.05264e-08
DIO3	2.46947	0.333275	1.26289e-09	7.07649e-08
PPP1R14D	2.29791	0.158893	1.28485e-09	7.1508e-08
FILIP1	-2.22999	1.44811	1.28579e-09	7.1508e-08
CALD1	-1.27213	8.72266	1.35446e-09	7.5046e-08
FGF7	-1.85929	5.39418	1.36141e-09	7.51056e-08
KCNMA1	-1.54871	3.41912	1.36565e-09	7.51056e-08
FABP7	-1.85272	-0.325736	1.48983e-09	8.1633e-08
DPYSL3	-2.19634	5.1628	1.49967e-09	8.18699e-08
GRM3	3.22668	1.85494	1.57667e-09	8.57579e-08
AADACL2	2.33177	0.158811	1.60935e-09	8.7216e-08
IGHV3-20	-1.4126	0.608119	1.63466e-09	8.81282e-08
PCDH18	-1.45668	3.96843	1.63805e-09	8.81282e-08
CASQ2	-1.70495	0.249785	1.66202e-09	8.90952e-08
BHLHE22	2.74268	2.23546	1.66882e-09	8.91377e-08
CYS1	-1.60095	-0.33938	1.74294e-09	9.27631e-08
ATOH7	2.29883	0.129883	1.83084e-09	9.70935e-08
KCNJ8	-1.14887	1.27708	1.8419e-09	9.73321e-08
TAGLN	-1.89376	8.82826	1.85792e-09	9.78307e-08
ITGA1	-1.24698	4.5832	1.91171e-09	1.00307e-07
MSRB3	-2.15524	5.48115	1.93023e-09	1.00922e-07
COL5A1	-2.04244	7.08546	1.94749e-09	1.01467e-07
IGHV3-54	-1.67005	-0.275656	1.99456e-09	1.03557e-07
PSG7	2.40294	0.474489	2.07604e-09	1.07412e-07
LMOD1	-2.43145	3.48515	2.12525e-09	1.09576e-07
TGFB1I1	-1.41423	5.12931	2.35703e-09	1.21105e-07
CSRP1	-1.15661	7.12363	2.41723e-09	1.2377e-07
ABI3BP	-2.25139	4.23388	2.45707e-09	1.25378e-07
HSPB7	-1.34698	-0.423786	2.48409e-09	1.26323e-07
ZNF257	1.78325	0.0960709	2.70348e-09	1.3701e-07
CPED1	-1.83998	2.77854	2.90161e-09	1.46551e-07
PLXDC2	-1.87931	5.24124	2.96301e-09	1.48696e-07
KCNN2	-1.80392	-0.316418	2.9641e-09	1.48696e-07
HSD17B6	-2.11048	2.70077	3.01203e-09	1.50592e-07
CTSK	-1.98692	7.24611	3.07861e-09	1.53403e-07
RARRES2	-1.68968	6.51614	3.10393e-09	1.54148e-07
LOXL2	-1.68854	5.3523	3.33622e-09	1.65132e-07
ADGRA2	-1.31592	3.47851	3.36494e-09	1.66e-07
RAVER2	2.15061	2.36332	3.50537e-09	1.72355e-07
COL3A1	-1.28468	10.9471	3.52122e-09	1.72563e-07
PODN	-1.23444	0.510144	3.98986e-09	1.94886e-07
FOXG1	-3.33983	2.79823	4.05142e-09	1.96873e-07
PRL	2.17737	0.069383	4.05706e-09	1.96873e-07
IGFBP7	-0.762448	10.0071	4.07722e-09	1.96977e-07
RXFP1	-1.74918	-0.390872	4.08572e-09	1.96977e-07
DMRT2	-1.7553	-0.23665	4.22776e-09	2.03165e-07
KBTBD3	1.8982	0.0562634	4.29277e-09	2.05624e-07
CDH5	-1.13612	2.94664	4.42388e-09	2.11223e-07
MFGE8	-1.35637	2.38234	4.49045e-09	2.13714e-07
ALDH1L2	-2.00379	1.85794	4.54883e-09	2.15801e-07
CAVIN3	-1.74452	3.81339	4.60673e-09	2.17851e-07
LINC01537	2.10242	0.00687478	4.70164e-09	2.21634e-07
LINC01122	2.15738	0.0220256	4.78918e-09	2.25046e-07
GLIPR1	-1.79582	5.39758	4.89931e-09	2.29495e-07
LINC02532	-1.82544	-0.293173	4.99942e-09	2.33448e-07
NEK4	0.882069	5.03016	5.09356e-09	2.37098e-07
TWIST2	-1.3568	-0.100274	5.1225e-09	2.377e-07
OLFML3	-2.10523	5.50702	5.15473e-09	2.38451e-07
PLN	-2.57851	4.728	5.2455e-09	2.41425e-07
SLAMF9	-1.7005	-0.394657	5.25156e-09	2.41425e-07
ZNF675	1.61153	0.189579	5.3837e-09	2.46736e-07
SLC10A2	-2.62216	1.44422	5.60688e-09	2.56174e-07
MYL9	-1.82174	6.55389	6.69407e-09	3.04909e-07
SOBP	-2.43064	2.30849	7.34021e-09	3.33317e-07
PDE1C	2.19992	0.199956	7.413e-09	3.35596e-07
KIRREL1	-1.21397	0.372004	7.44942e-09	3.3622e-07
USH2A	2.08022	-0.033546	7.62685e-09	3.43185e-07
ACTG2	-2.30066	7.98806	7.72657e-09	3.46622e-07
GNAL	-1.59077	0.310373	7.75535e-09	3.46865e-07
ACKR2	2.28073	0.722354	8.10574e-09	3.61448e-07
LINC01127	-2.05379	0.0871572	8.38879e-09	3.72949e-07
LINC01094	-1.82877	0.799356	8.54194e-09	3.78625e-07
CHSY3	-1.42484	-0.000746806	8.64577e-09	3.82087e-07
NR1H4	2.22624	0.411907	8.69061e-09	3.82928e-07
VCAN	-1.64818	8.1592	8.94762e-09	3.93087e-07
PDZRN4	-1.995	0.283559	9.32921e-09	4.08641e-07
MMP2	-1.5585	7.88667	1.03129e-08	4.50401e-07
CRISPLD2	-1.55568	5.77999	1.04689e-08	4.55873e-07
COL9A1	-2.07762	0.1629	1.05811e-08	4.59412e-07
ASPN	-2.03668	6.85716	1.10401e-08	4.77941e-07
PTGS1	-1.68875	3.5195	1.11646e-08	4.81927e-07
PDPN	-2.0258	4.47508	1.12465e-08	4.84055e-07
LUM	-1.30713	9.90108	1.13108e-08	4.85418e-07
LAMA4	-1.31976	6.01768	1.17173e-08	5.01413e-07
RBP4	2.80982	1.37205	1.18616e-08	5.06127e-07
ZNF567	1.12327	4.29229	1.19682e-08	5.09215e-07
KIF26B	-1.65485	2.43225	1.20253e-08	5.10181e-07
C1R	-1.71512	6.53953	1.21012e-08	5.11941e-07
TDRG1	-1.83602	0.0755994	1.25251e-08	5.27922e-07
NTM	-1.80808	4.92361	1.25501e-08	5.27922e-07
FNDC1	-2.60302	4.87499	1.29138e-08	5.41688e-07
SLC47A1	-1.87701	-0.020275	1.29546e-08	5.41868e-07
PHACTR3	-2.79555	1.89828	1.30352e-08	5.43706e-07
ILK	-0.740816	5.45662	1.31167e-08	5.45575e-07
S100A5	1.88627	-0.147585	1.32863e-08	5.51083e-07
TSEN2	1.63875	4.3022	1.37346e-08	5.68093e-07
GUCY1B1	-1.25765	4.11039	1.40741e-08	5.79564e-07
OLIG3	-2.44047	0.784616	1.409e-08	5.79564e-07
EFHD1	-2.28121	1.35843	1.43763e-08	5.89708e-07
TOMM40L	1.85481	2.11146	1.44504e-08	5.91114e-07
RBMY1A1	2.26681	0.389929	1.4849e-08	6.0575e-07
ENPP1	-2.24883	1.78606	1.50855e-08	6.13711e-07
GXYLT2	-2.23209	4.50255	1.5658e-08	6.3389e-07
CRYAB	-1.92596	2.67332	1.56669e-08	6.3389e-07
TF	3.57888	3.14149	1.57229e-08	6.34429e-07
CARD18	-1.62102	-0.467832	1.62602e-08	6.54328e-07
MUC15	2.15459	0.628678	1.63916e-08	6.57835e-07
CFAP20DC	-1.72375	0.264473	1.64554e-08	6.58615e-07
CNN1	-2.42631	5.14997	1.65088e-08	6.58954e-07
CYP3A7	1.87567	0.0497341	1.65598e-08	6.58954e-07
TSPAN4	-1.277	4.54256	1.6597e-08	6.58954e-07
CCL22	-1.65698	-0.392786	1.73331e-08	6.86346e-07
IGHV3-33	-2.04803	2.6564	1.78292e-08	7.0411e-07
RBM24	-2.34518	1.08004	1.81005e-08	7.1159e-07
TNS1	-1.65012	6.77449	1.81144e-08	7.1159e-07
SHD	-1.60919	-0.431814	1.81964e-08	7.12923e-07
ADAMTS2	-2.28005	5.04196	1.83179e-08	7.15708e-07
NPTX2	-2.26145	1.92239	1.83638e-08	7.15708e-07
TPM1	-1.17321	8.61555	1.86019e-08	7.23087e-07
PRDM6	-1.76154	0.529361	1.86707e-08	7.23866e-07
FAT4	-1.56482	0.967	1.88687e-08	7.2964e-07
ALDOB	-1.66043	-0.170696	2.06778e-08	7.97517e-07
NEXN	-2.03568	4.41642	2.08268e-08	8.01186e-07
HK3	-1.45028	-0.534573	2.10241e-08	8.05033e-07
HP	2.26343	0.715581	2.10353e-08	8.05033e-07
ARHGAP24	-1.07109	1.02816	2.14063e-08	8.17126e-07
ELAPOR1	-1.51986	-0.509424	2.2399e-08	8.51087e-07
GFI1	-1.62949	-0.288393	2.24106e-08	8.51087e-07
SLC25A18	1.97381	-0.108738	2.30115e-08	8.71676e-07
PLA2G2F	1.96627	0.538453	2.39355e-08	9.04372e-07
RGS13	2.62359	1.1868	2.59469e-08	9.76343e-07
PDGFRL	-1.64978	0.484022	2.59718e-08	9.76343e-07
DCUN1D2	-1.94875	1.86022	2.69707e-08	1.01133e-06
A2M	-1.16891	8.32656	2.70739e-08	1.01265e-06
FBXO15	-2.01792	0.151103	2.82577e-08	1.05427e-06
SFRP2	-2.89528	7.91069	2.84742e-08	1.05719e-06
MAP1A	-1.15042	1.24375	2.84785e-08	1.05719e-06
BRINP3	-1.6165	-0.3933	2.85939e-08	1.05883e-06
FLJ37453	1.26126	2.71335	2.88428e-08	1.06539e-06
SORBS1	-2.02592	5.77381	2.97876e-08	1.09756e-06
ARHGAP31	-0.964795	0.949955	2.99749e-08	1.10173e-06
MN1	-1.87868	0.318083	3.1006e-08	1.13681e-06
GNG2	-1.76199	3.47609	3.13051e-08	1.14495e-06
ADIPOQ	-1.56774	-0.341586	3.14966e-08	1.14912e-06
ADGRL4	-1.12236	5.26807	3.24594e-08	1.18135e-06
IRAG1	-1.21716	4.96143	3.26046e-08	1.18373e-06
COMP	-2.5456	5.16385	3.274e-08	1.18575e-06
CSMD3	2.38155	0.658494	3.31646e-08	1.1982e-06
SFTPA2	1.8607	-0.152351	3.40734e-08	1.22805e-06
PAK3	1.97159	0.197312	3.43807e-08	1.23428e-06
MLXIP	-1.08369	4.50667	3.44126e-08	1.23428e-06
CCN4	-2.12322	3.74304	3.48478e-08	1.2453e-06
PALB2	0.961058	3.73186	3.48875e-08	1.2453e-06
PALLD	-1.33395	7.91153	3.74827e-08	1.33472e-06
RUBCNL	-1.73716	1.60727	3.80071e-08	1.35016e-06
PLXNC1	-1.83836	5.4561	3.85529e-08	1.36628e-06
CLEC11A	-1.36163	1.28766	3.86802e-08	1.36753e-06
F2RL2	-1.54427	-0.230786	3.88583e-08	1.37056e-06
FBN1	-1.81934	6.42601	4.01172e-08	1.41161e-06
CD4	-1.639	2.45232	4.08963e-08	1.43562e-06
SUGCT	-1.60738	2.59065	4.10833e-08	1.43879e-06
SMIM3	-1.4389	3.62119	4.1473e-08	1.44902e-06
SNORD113-3	-1.42529	-0.437056	4.16903e-08	1.45319e-06
RGS3	-0.893255	4.72432	4.19717e-08	1.45957e-06
RPS6KA6	1.896	1.23448	4.26007e-08	1.47799e-06
SYNE1	-1.65126	0.0682934	4.41883e-08	1.52949e-06
COL1A2	-1.22372	10.007	4.52136e-08	1.56134e-06
AOC3	-1.72086	4.96547	4.68231e-08	1.61317e-06
SELPLG	-1.96068	1.8587	4.77672e-08	1.64189e-06
PDLIM2	-1.22761	3.82833	5.26148e-08	1.80433e-06
ADAM12	-1.99656	4.81677	5.28343e-08	1.80769e-06
NETO1	-1.51901	-0.517619	5.50753e-08	1.88003e-06
LRCH2	-1.50177	0.922135	5.62068e-08	1.91425e-06
LGALS7	-3.46458	4.60347	5.73364e-08	1.94826e-06
PRICKLE2	-1.23513	2.57121	5.8563e-08	1.98539e-06
MAOB	-1.52952	0.108381	5.99882e-08	2.02908e-06
MYO1F	-1.29184	2.43051	6.08749e-08	2.05439e-06
SUSD6	-0.967958	5.45254	6.33724e-08	2.13383e-06
TCEAL2	-2.24265	0.723693	6.47538e-08	2.17541e-06
SLC26A9	-1.52909	-0.481177	6.54627e-08	2.19426e-06
COL5A3	-1.10641	0.810121	6.58245e-08	2.20127e-06
ZFP69B	2.41731	1.27372	6.59684e-08	2.20127e-06
COPZ2	-1.21362	3.66686	6.7205e-08	2.23039e-06
ALDH8A1	-1.5586	-0.431688	6.72415e-08	2.23039e-06
TFAP2B	1.7974	-0.0610156	6.72916e-08	2.23039e-06
NRG2	1.8099	-0.0229441	6.81876e-08	2.25505e-06
AEBP1	-2.05181	6.17691	6.92387e-08	2.28472e-06
ANK2	-2.2562	1.75451	6.96602e-08	2.29353e-06
FHL1	-1.65833	6.74562	6.98797e-08	2.29567e-06
LINC01139	-1.73979	-0.0378159	7.07862e-08	2.31592e-06
DSEL	-2.30209	2.1659	7.0808e-08	2.31592e-06
SPTLC3	1.81241	1.82187	7.09838e-08	2.31657e-06
MXRA5	-1.62733	7.42879	7.13578e-08	2.32367e-06
HTRA4	-1.34959	-0.547797	7.20275e-08	2.34034e-06
DKK3	-1.33709	7.07896	7.27434e-08	2.35844e-06
MMP19	-1.31468	3.16932	7.31715e-08	2.36715e-06
STX17-AS1	-0.801799	6.95824	7.37088e-08	2.37935e-06
FOXC2	-1.0614	-0.772573	7.39934e-08	2.38336e-06
SLC9B2	-1.82202	0.352534	7.47598e-08	2.40283e-06
VWDE	2.09216	1.02124	7.51393e-08	2.40981e-06
AXDND1	2.75663	1.97939	8.09281e-08	2.58987e-06
RASSF4	-1.85045	5.00866	8.1431e-08	2.60036e-06
COL6A3	-1.3959	8.96573	8.17793e-08	2.60588e-06
MAGEC1	1.84898	-0.156924	8.26675e-08	2.62854e-06
DDIT4L	-2.76819	1.95877	8.4373e-08	2.67704e-06
IGHV3-21	-2.36363	3.48534	9.25721e-08	2.93092e-06
MYADM	-1.47442	5.96239	9.295e-08	2.93406e-06
TPM2	-1.50808	8.0873	9.30663e-08	2.93406e-06
FLNA	-1.34768	7.43505	9.37185e-08	2.94836e-06
HS6ST3	2.65484	2.55554	9.53399e-08	2.99303e-06
DISP2	-1.55542	-0.402948	9.6648e-08	3.02769e-06
RAB26	1.81931	-0.179925	9.7361e-08	3.04361e-06
DPP10	2.01269	0.222301	9.86977e-08	3.07891e-06
ACP5	-2.21451	5.01302	1.00944e-07	3.14239e-06
PDE5A	-1.71267	1.61423	1.05897e-07	3.2881e-06
PPARGC1A	-1.70878	-0.0837581	1.06068e-07	3.2881e-06
KCTD16	-1.90823	0.110502	1.07364e-07	3.32134e-06
GP1BB	-1.65348	-0.307435	1.08302e-07	3.34341e-06
MSX1	-1.38069	0.959211	1.16302e-07	3.5774e-06
GEMIN6	1.54627	4.39726	1.16364e-07	3.5774e-06
MPEG1	-2.0398	3.51182	1.19084e-07	3.65347e-06
CCL21	-1.91683	1.3057	1.20267e-07	3.68215e-06
DPYSL2	-1.22538	6.09602	1.21389e-07	3.70885e-06
HTRA1	-1.4449	6.58256	1.23757e-07	3.77343e-06
RHCG	-2.99078	3.22221	1.2424e-07	3.7804e-06
UBXN10-AS1	1.7053	-0.265441	1.26712e-07	3.84775e-06
SFRP4	-2.63277	6.19198	1.27017e-07	3.84912e-06
COL8A1	-1.90456	6.27323	1.28061e-07	3.87287e-06
SLC28A3	-1.84228	0.547109	1.28434e-07	3.87624e-06
CHSY1	-0.690547	6.7016	1.28761e-07	3.87823e-06
COX7A1	-1.08697	2.34209	1.30022e-07	3.9083e-06
C17orf49	-0.56399	7.60706	1.35395e-07	4.06157e-06
ADAM19	-1.59451	3.77577	1.37357e-07	4.11212e-06
CPA3	-1.88099	2.69569	1.38494e-07	4.13572e-06
SGCD	-1.39034	1.55761	1.38914e-07	4.13572e-06
SPINK7	-2.16496	0.680678	1.39174e-07	4.13572e-06
ISLR2	1.87397	-0.102053	1.39259e-07	4.13572e-06
EPHB1	-1.60711	-0.367497	1.406e-07	4.16051e-06
CSTF3	0.911258	5.44782	1.40654e-07	4.16051e-06
CSF1R	-1.66542	2.64579	1.4166e-07	4.18172e-06
CHRDL2	-1.19641	-0.355705	1.41935e-07	4.18172e-06
NKX2-1	1.7101	-0.251428	1.4449e-07	4.24859e-06
SIGLEC10	-1.94592	0.817139	1.46763e-07	4.30689e-06
CFAP300	2.20235	1.5197	1.50117e-07	4.39663e-06
GLT8D2	-1.90056	5.27253	1.52656e-07	4.46219e-06
UNC13C	1.90511	-0.0156922	1.52988e-07	4.46309e-06
FAM181B	1.68058	-0.0468188	1.60741e-07	4.68008e-06
GPR137C	1.61469	-0.212074	1.61634e-07	4.69689e-06
LYRM1	0.895051	5.37896	1.63414e-07	4.73628e-06
RAB31	-1.13058	7.11164	1.63628e-07	4.73628e-06
IFNE	1.75295	0.226534	1.64251e-07	4.74506e-06
GEM	-1.73995	5.40089	1.64845e-07	4.75296e-06
ANTXR2	-1.31074	6.15018	1.75566e-07	5.05229e-06
FANCL	0.876792	6.63029	1.76001e-07	5.05502e-06
FMO1	-1.6415	0.843799	1.8597e-07	5.32536e-06
CCDC85A	1.6572	0.554372	1.86131e-07	5.32536e-06
ADCY1	1.77672	0.0116948	1.88006e-07	5.36866e-06
ZNF165	1.64474	1.99615	1.90923e-07	5.44148e-06
GABRB2	1.94652	0.149899	1.91499e-07	5.44745e-06
CXCL12	-2.21258	4.91421	1.92565e-07	5.4673e-06
H2AW	1.05606	5.34846	1.93514e-07	5.48376e-06
LHFPL2	-0.815559	5.14636	1.95165e-07	5.52002e-06
IGHV3-7	-2.41171	3.2939	1.98874e-07	5.61016e-06
CSF3R	-0.888048	0.798794	1.99455e-07	5.61016e-06
THBS1	-1.33881	8.38536	1.99486e-07	5.61016e-06
TDO2	-2.19755	3.57041	2.04475e-07	5.73961e-06
TMEM106A	-1.58698	0.47991	2.16887e-07	6.07651e-06
CPXM1	-1.89601	1.08845	2.20435e-07	6.1643e-06
LEAP2	2.97438	4.43154	2.31891e-07	6.47245e-06
DISP1	1.10319	1.61882	2.32633e-07	6.48035e-06
HAVCR1	1.6305	-0.326148	2.33659e-07	6.48035e-06
BNC2	-1.45468	2.31476	2.33809e-07	6.48035e-06
CSGALNACT2	-0.813196	5.94369	2.33919e-07	6.48035e-06
GSTA1	2.52741	2.03927	2.34852e-07	6.49407e-06
RFTN1	-1.1206	6.13707	2.44913e-07	6.75969e-06
TRPM8	-1.4371	-0.584617	2.47421e-07	6.81623e-06
KANK4	-2.01157	1.02297	2.54337e-07	6.99379e-06
ENOX1	2.55968	1.60973	2.58644e-07	7.09908e-06
SIGLEC7	-1.18373	-0.276871	2.61287e-07	7.15838e-06
IGLV3-19	-2.78293	4.04755	2.65318e-07	7.25544e-06
MCF2L-AS1	-1.59987	-0.332071	2.71327e-07	7.40612e-06
C1QTNF3	-1.43564	3.32369	2.83762e-07	7.73135e-06
CD84	-1.76384	2.23954	2.8571e-07	7.77017e-06
COL5A2	-1.40003	8.32151	2.95485e-07	8.02131e-06
CLEC4A	-1.95095	2.89101	2.9633e-07	8.02493e-06
ECM1	-1.3722	4.4654	2.96699e-07	8.02493e-06
TBC1D30	1.84353	1.40643	3.03816e-07	8.20248e-06
SERPINB9	-1.94771	4.30079	3.09851e-07	8.35023e-06
NTF3	1.73826	-0.188565	3.1442e-07	8.45801e-06
NID1	-1.26792	5.87015	3.17511e-07	8.52572e-06
GPR161	-1.43622	3.34862	3.28616e-07	8.80797e-06
VIL1	-1.5688	-0.363646	3.3013e-07	8.83262e-06
SPON1	-1.87945	5.5457	3.44475e-07	9.19984e-06
CDO1	2.27908	0.949188	3.54211e-07	9.44287e-06
MYH11	-2.02847	6.69301	3.61226e-07	9.61261e-06
BMP1	-1.18815	3.55104	3.77989e-07	1.00407e-05
ROBO4	-0.801338	3.90623	3.89225e-07	1.03207e-05
ITGB2	-1.89129	4.98004	3.91598e-07	1.03651e-05
MPP1	-1.52596	2.75058	4.12994e-07	1.0912e-05
ANTXR1	-1.07676	7.85285	4.24876e-07	1.1206e-05
SPHK1	-1.69469	3.16262	4.29803e-07	1.13159e-05
FLVCR1	1.33507	5.58872	4.35821e-07	1.1454e-05
CCND2	-1.51888	5.92322	4.403e-07	1.15513e-05
HINT3	1.65644	1.25665	4.41985e-07	1.1575e-05
RCAN2	-1.45767	3.95281	4.43467e-07	1.15934e-05
REPS2	2.00075	1.43001	4.4442e-07	1.15974e-05
IFITM2	-1.03366	7.95415	4.45184e-07	1.15974e-05
NTN5	1.65866	-0.328661	4.48294e-07	1.1658e-05
MCAM	-0.753821	6.53323	4.60953e-07	1.19663e-05
PNLDC1	1.63143	-0.329433	4.67702e-07	1.21202e-05
SHISA3	2.6777	1.6735	4.71439e-07	1.21958e-05
ZNF662	1.90726	0.936315	4.77256e-07	1.23248e-05
SIGLEC1	-1.4759	0.919485	4.8654e-07	1.25428e-05
FERMT2	-1.30024	6.31956	4.92903e-07	1.26848e-05
PAPSS2	-1.40831	5.69446	5.01049e-07	1.28721e-05
ATP8B2	-1.102	1.78591	5.07915e-07	1.3026e-05
AC009264.1	-1.41374	-0.478394	5.18881e-07	1.32843e-05
GLIS2	-1.03734	2.96913	5.33023e-07	1.36148e-05
EML6	2.86254	2.85019	5.33627e-07	1.36148e-05
CCDC113	1.53846	1.72322	5.65024e-07	1.43912e-05
PGM5-AS1	-2.54014	2.11103	5.83706e-07	1.48415e-05
ALDH2	-1.43358	5.89195	5.89317e-07	1.49586e-05
SHE	1.85086	1.53475	5.90496e-07	1.49629e-05
OGN	-2.41547	2.86931	6.28416e-07	1.58967e-05
SLC9A2	1.79875	0.579657	6.34255e-07	1.60049e-05
AGAP4	1.24234	4.39819	6.3485e-07	1.60049e-05
CTSB	-0.793533	9.10537	6.40112e-07	1.61102e-05
COL1A1	-0.845232	10.0553	6.41258e-07	1.61117e-05
PDGFC	-1.63593	5.83688	6.44422e-07	1.61639e-05
ZNF684	1.80356	0.531113	6.50844e-07	1.62733e-05
GYPC	-0.863222	4.98025	6.50974e-07	1.62733e-05
PELO	-0.921748	4.26478	6.58611e-07	1.64365e-05
ADAMTS9	-1.00793	1.02305	6.60561e-07	1.64575e-05
MEDAG	-0.959535	3.63939	6.7962e-07	1.6904e-05
HTRA3	-1.30088	3.97909	6.92576e-07	1.71736e-05
PKN2	0.744125	7.35268	6.92774e-07	1.71736e-05
FCGR3B	-1.50073	2.34353	6.98664e-07	1.72908e-05
SCMH1	1.62509	3.43631	7.02099e-07	1.73469e-05
RGCC	-0.923311	6.00481	7.15247e-07	1.76424e-05
NAV3	-1.95697	0.651678	7.17403e-07	1.76662e-05
ALDH1B1	-0.90313	2.70756	7.19546e-07	1.76896e-05
FBXO32	-1.41363	4.93299	7.21633e-07	1.77116e-05
ADAM23	2.04637	0.706652	7.25636e-07	1.77805e-05
FCRLB	2.2409	3.64108	7.62769e-07	1.86392e-05
SYNPO2	-1.74031	6.4085	7.63192e-07	1.86392e-05
ASH1L-AS1	1.12167	2.17234	7.65786e-07	1.86554e-05
IL13RA2	-2.72212	3.05125	7.66368e-07	1.86554e-05
CCDC30	1.66847	-0.15299	7.71638e-07	1.8753e-05
PORCN	-1.36663	-0.0501413	7.83416e-07	1.90081e-05
TNFRSF6B	-1.35844	-0.109974	7.85916e-07	1.90376e-05
NRXN1	2.23359	0.783865	7.89651e-07	1.9097e-05
DQX1	1.24795	-0.434568	7.96909e-07	1.92411e-05
CCN1	-1.27727	7.73692	8.02545e-07	1.93458e-05
REN	2.12976	0.658128	8.23991e-07	1.98305e-05
MFAP2	-1.58278	6.61947	8.25572e-07	1.98364e-05
SMTN	-1.13892	3.38777	8.46378e-07	2.03035e-05
LINC00942	1.58502	-0.349186	8.47999e-07	2.03096e-05
RCN3	-1.28509	3.78119	8.55927e-07	2.04664e-05
ADAP2	-1.2765	2.67589	8.63154e-07	2.06061e-05
VWF	-1.05087	5.40187	8.91935e-07	2.1259e-05
ENG	-0.820719	4.07887	9.05622e-07	2.15506e-05
CXCR4	-1.30547	7.75036	9.15243e-07	2.17447e-05
AMY1A	-2.69817	3.30283	9.22688e-07	2.18866e-05
FCGR2B	-1.90466	3.13755	9.27043e-07	2.19548e-05
RAD52	1.18433	0.110554	9.48509e-07	2.24274e-05
PGAP3	1.55268	4.56369	9.76908e-07	2.30622e-05
APLNR	-0.953263	2.51669	1.01902e-06	2.40182e-05
MXRA7	-0.835224	7.8753	1.04039e-06	2.44831e-05
AASDH	0.697953	3.79348	1.04966e-06	2.46297e-05
HOXC9	1.5993	-0.211301	1.04994e-06	2.46297e-05
AFAP1-AS1	-1.92785	0.732999	1.06114e-06	2.4853e-05
BTBD8	0.87395	1.07527	1.06439e-06	2.489e-05
DOK3	-1.20049	-0.102661	1.08455e-06	2.53214e-05
CRYM	1.5612	0.331015	1.09213e-06	2.54585e-05
TTLL3	1.41394	0.783068	1.0968e-06	2.55273e-05
DACH1	2.93825	3.13068	1.1089e-06	2.57686e-05
MEF2C	-1.44922	2.34291	1.13083e-06	2.62371e-05
CCR1	-1.17941	4.0188	1.13783e-06	2.63583e-05
MORN2	1.56069	4.8607	1.14155e-06	2.64032e-05
SORCS2	1.6856	-0.129635	1.15413e-06	2.66526e-05
DUOXA2	2.44046	1.6059	1.15862e-06	2.67148e-05
PPP1R18	-1.16634	4.9729	1.18488e-06	2.72377e-05
EXOG	1.03592	1.60795	1.18654e-06	2.72377e-05
SLAIN1	2.46233	2.60957	1.18729e-06	2.72377e-05
MMP14	-0.885025	4.43009	1.18864e-06	2.72377e-05
NUP62CL	1.64882	1.07285	1.19531e-06	2.73485e-05
MARCHF3	1.8266	1.48902	1.19862e-06	2.73562e-05
PGS1	1.3928	4.9204	1.19933e-06	2.73562e-05
ZNF417	-1.47991	-0.361413	1.22821e-06	2.7972e-05
ZIC1	2.63224	1.8548	1.24505e-06	2.83119e-05
GFRA3	1.45729	-0.429409	1.25146e-06	2.84143e-05
LRRC3B	-1.29105	-0.669648	1.28803e-06	2.91999e-05
NOX4	-1.5101	0.93376	1.30056e-06	2.94027e-05
SEPTIN6	-1.54561	4.71044	1.30121e-06	2.94027e-05
AMOTL1	-1.25029	4.86279	1.30291e-06	2.94027e-05
REXO5	1.33969	0.973849	1.30915e-06	2.94987e-05
INHBA	-1.80573	7.35397	1.34125e-06	3.01762e-05
EDNRB	-1.36798	3.65164	1.35276e-06	3.03891e-05
ENTPD1	-1.14005	4.71686	1.36792e-06	3.06831e-05
ZEB2	-1.51316	4.23596	1.38244e-06	3.09163e-05
NOD2	-1.35943	0.225466	1.38248e-06	3.09163e-05
GATA6	-1.78551	3.48653	1.39611e-06	3.11741e-05
KRT24	-2.2231	1.22202	1.42634e-06	3.18014e-05
SULF1	-1.98063	7.38325	1.4385e-06	3.20244e-05
CTLA4	-1.72359	0.766105	1.44859e-06	3.22007e-05
SPINK5	2.66371	3.33445	1.4971e-06	3.32294e-05
S100A7A	-2.01508	0.847118	1.51146e-06	3.3498e-05
GNLY	-1.9876	1.53058	1.52753e-06	3.3776e-05
LRRC2	-1.25074	-0.689388	1.52855e-06	3.3776e-05
CNFN	-1.95589	1.17799	1.53505e-06	3.38691e-05
FERMT3	-0.920122	-0.557857	1.54142e-06	3.39592e-05
CDON	1.72493	0.503228	1.55409e-06	3.41876e-05
RAB23	-0.954148	6.05797	1.60295e-06	3.52073e-05
CAPN6	-1.30317	-0.513231	1.60518e-06	3.52073e-05
CTNND2	1.46275	-0.323022	1.60935e-06	3.52467e-05
THUMPD2	0.993281	3.38299	1.6146e-06	3.53064e-05
CD37	-1.71173	0.913791	1.61687e-06	3.53064e-05
JAZF1	-1.30055	3.34633	1.61946e-06	3.53064e-05
CELF2	-1.52957	3.94359	1.62159e-06	3.53064e-05
TGFB2	-1.79731	2.74982	1.63635e-06	3.55399e-05
SRGN	-1.1167	9.0353	1.63935e-06	3.55399e-05
KLK8	2.08606	0.847289	1.63949e-06	3.55399e-05
TMEM155	-1.36013	-0.540252	1.65845e-06	3.58604e-05
FBXL7	-1.15484	3.11139	1.65911e-06	3.58604e-05
PLXND1	-0.946803	4.5145	1.69343e-06	3.65491e-05
ZYX	-0.792583	6.07298	1.73365e-06	3.73628e-05
FZD2	-1.53349	2.63843	1.74624e-06	3.75797e-05
MEG8	-1.4727	0.10324	1.75723e-06	3.77615e-05
IL2RG	-1.82128	5.69953	1.76947e-06	3.79695e-05
PDE3B	1.2719	1.86074	1.77264e-06	3.79827e-05
IFI30	-1.36676	6.97575	1.79326e-06	3.83691e-05
CD14	-1.90707	5.75005	1.81343e-06	3.87447e-05
PPIL6	1.54392	-0.291028	1.82916e-06	3.90248e-05
CAVIN1	-1.28558	6.53925	1.8492e-06	3.93958e-05
SLC12A8	-1.66703	2.1534	1.86983e-06	3.97782e-05
COL4A2	-0.96892	8.14583	1.87786e-06	3.98919e-05
UGT1A7	2.08265	1.43486	1.88373e-06	3.99592e-05
IGLV3-10	-2.72311	5.78449	1.95884e-06	4.14933e-05
ZFP69	1.52289	1.05901	2.04359e-06	4.3227e-05
CLEC4E	-1.21851	-0.517976	2.05097e-06	4.33212e-05
KCNMB4	-2.07462	1.72461	2.05856e-06	4.34199e-05
RNF175	-1.12296	-0.658333	2.1233e-06	4.47218e-05
MUCL1	-2.36427	1.79897	2.1288e-06	4.47742e-05
HOXA11	1.28282	-0.437077	2.16368e-06	4.54435e-05
AQP1	-1.11264	4.91146	2.19424e-06	4.60201e-05
NINJ2	-1.23565	0.545345	2.26332e-06	4.74019e-05
MAGEB2	-1.84919	0.53149	2.32805e-06	4.8689e-05
HOXC10	2.04166	1.52077	2.35557e-06	4.91953e-05
SEMA6D	-1.79794	0.409062	2.40234e-06	5.01017e-05
PAGE2	3.03234	3.75921	2.41925e-06	5.03836e-05
ARHGAP20	-0.906898	-0.449635	2.44359e-06	5.08191e-05
GIMAP8	-1.4373	3.44967	2.4557e-06	5.09996e-05
TCF7L1	-1.44667	0.176805	2.46103e-06	5.10389e-05
PRSS3P2	-2.35107	2.05428	2.6013e-06	5.38726e-05
PCDH9	2.61977	2.25478	2.64946e-06	5.47937e-05
FXYD6	-1.8169	3.42503	2.65909e-06	5.49162e-05
BTNL9	1.84226	1.43518	2.67213e-06	5.50878e-05
IGHV3-23	-1.95767	1.73198	2.67481e-06	5.50878e-05
SYT1	1.59161	1.79182	2.71583e-06	5.5787e-05
LRIG1	-1.74279	3.60071	2.71628e-06	5.5787e-05
FSTL1	-0.937851	7.99834	2.77091e-06	5.67818e-05
RERG	-1.21348	2.04862	2.77236e-06	5.67818e-05
CCDC18	1.21714	-0.313856	2.77667e-06	5.67917e-05
LYZ	-1.6452	8.94747	2.79122e-06	5.70108e-05
HMGXB4	0.700986	5.63959	2.81482e-06	5.74139e-05
LRCH1	-0.635561	1.88795	2.83003e-06	5.7645e-05
COL6A6	-1.18281	-0.719741	2.87488e-06	5.84781e-05
MKRN2	1.03122	4.98293	2.88923e-06	5.86897e-05
SPAG17	1.51401	-0.124053	2.90114e-06	5.88512e-05
SNHG4	1.23534	1.24926	2.94402e-06	5.96373e-05
AKAP7	1.65061	4.57138	2.94793e-06	5.96373e-05
POSTN	-1.81786	9.14064	2.97583e-06	6.01198e-05
EMP3	-1.55912	4.95799	2.99578e-06	6.04407e-05
IFFO1	-1.09545	0.993186	3.03929e-06	6.12354e-05
NANOS1	1.87783	0.50393	3.06633e-06	6.16964e-05
TGFB3	-1.42941	3.12544	3.10459e-06	6.23816e-05
TREM1	-1.46395	3.98887	3.13187e-06	6.28448e-05
PFN1	-0.466641	8.76964	3.15479e-06	6.32192e-05
DES	-2.04406	6.15314	3.2051e-06	6.41409e-05
SH3PXD2B	-0.956437	3.82085	3.24937e-06	6.49393e-05
C4A	-1.4772	5.2051	3.29401e-06	6.56975e-05
CLRN3	-1.19705	-0.720136	3.29616e-06	6.56975e-05
NEIL1	1.19151	1.19181	3.30133e-06	6.57124e-05
FMO6P	1.66856	-0.122098	3.32239e-06	6.60431e-05
SRPX	-1.82191	5.5012	3.43389e-06	6.81557e-05
CASP14	1.65365	-0.0847013	3.43785e-06	6.81557e-05
LINC00348	-2.57814	2.27677	3.49648e-06	6.92257e-05
MAGI2-AS3	-0.94683	3.10481	3.52834e-06	6.97635e-05
PLA1A	-2.01799	1.20153	3.56561e-06	7.03584e-05
POU6F2-AS2	1.83859	0.501514	3.56791e-06	7.03584e-05
NCF2	-1.89644	2.12936	3.5929e-06	7.07572e-05
PPP1R12B	-1.39743	2.86681	3.60315e-06	7.08651e-05
COL12A1	-1.34671	8.37433	3.62821e-06	7.12636e-05
NOMO3	1.02988	-0.39931	3.64073e-06	7.14151e-05
CORO6	1.66614	0.809412	3.74303e-06	7.33248e-05
APELA	-1.08915	-0.696481	3.85921e-06	7.55012e-05
SCARA5	-0.994831	-0.791612	3.86614e-06	7.55372e-05
ANKRD46	1.28793	6.05063	3.8773e-06	7.56062e-05
SH3RF3	-0.711979	0.70274	3.87985e-06	7.56062e-05
LAPTM5	-1.2634	7.87236	3.88897e-06	7.5618e-05
PIFO	1.20874	0.715547	3.89064e-06	7.5618e-05
CYP39A1	1.78366	0.989342	3.93415e-06	7.63636e-05
PKHD1L1	1.40761	0.763315	3.95367e-06	7.66424e-05
SDHAP3	1.58442	-0.0528146	3.96417e-06	7.67393e-05
SLC38A4	2.52307	2.80924	3.96901e-06	7.67393e-05
RCOR2	1.48873	-0.306691	3.97963e-06	7.68446e-05
CLDN5	-0.795059	3.24864	4.08696e-06	7.88146e-05
GJD3	1.73692	1.60784	4.11088e-06	7.91731e-05
WWTR1	-0.84709	6.66941	4.12314e-06	7.93063e-05
ITGA8	-1.18164	2.21394	4.18043e-06	8.03042e-05
PLAUR	-1.22615	5.38093	4.27295e-06	8.19754e-05
PNLIPRP3	1.899	0.397111	4.28562e-06	8.20202e-05
LRRN4CL	-0.979723	-0.695523	4.28633e-06	8.20202e-05
STAU2	0.774763	3.80763	4.29835e-06	8.21445e-05
TMEM158	-1.60028	4.76321	4.32021e-06	8.23839e-05
CCL7	-1.25977	0.482372	4.32663e-06	8.23839e-05
P3H1	-0.967006	4.11739	4.32753e-06	8.23839e-05
HAVCR2	-1.51555	1.52601	4.34934e-06	8.26932e-05
IGHD	-1.38737	0.00364964	4.38053e-06	8.31796e-05
JPH1	1.34319	2.40407	4.39481e-06	8.33443e-05
CLSTN2	-1.34744	-0.37561	4.41073e-06	8.35394e-05
RBMS3	-1.29513	4.33663	4.43628e-06	8.39163e-05
SLC1A1	1.85906	2.66371	4.48053e-06	8.46455e-05
SHF	1.44907	-0.379681	4.49616e-06	8.48328e-05
CMAHP	-1.4452	1.44769	4.57321e-06	8.61772e-05
CHAC1	1.45652	-0.215759	4.58122e-06	8.62186e-05
LIX1L	-0.942792	5.46957	4.61003e-06	8.6651e-05
ERI2	0.832391	4.45983	4.75841e-06	8.9327e-05
GRAMD1B	-1.08637	-0.204151	4.77138e-06	8.94573e-05
SFT2D3	0.795656	3.05973	4.80576e-06	8.99883e-05
TLCD4	1.39127	2.1199	4.86447e-06	9.09729e-05
SLAMF8	-1.89948	5.13828	4.91225e-06	9.1751e-05
CYGB	-1.0347	4.19103	4.94124e-06	9.21764e-05
PRSS12	1.53301	0.208948	5.01317e-06	9.3401e-05
PLPP4	-1.66421	1.99448	5.07954e-06	9.45189e-05
NRP1	-1.26024	5.68301	5.17324e-06	9.61419e-05
MAFB	-1.54802	5.91106	5.19496e-06	9.6425e-05
ADGRD1	-1.10318	-0.484493	5.25896e-06	9.7491e-05
TIMP2	-1.34901	7.94378	5.27088e-06	9.75901e-05
SEC14L4	1.18974	-0.422578	5.31363e-06	9.82591e-05
TRAM2	-1.1071	3.61887	5.32076e-06	9.82687e-05
RAPGEF1	-0.772282	3.76725	5.33811e-06	9.84666e-05
WFDC5	-1.80659	0.707169	5.40137e-06	9.95099e-05
ZDHHC23	0.976006	1.0788	5.4139e-06	9.96172e-05
MAF	-1.21668	6.03264	5.45789e-06	0.000100302
VPS13B-DT	1.12961	2.19195	5.48122e-06	0.000100606
ARSB	-1.04251	-0.208525	5.53324e-06	0.000101436
ESCO1	0.58648	5.33826	5.56317e-06	0.000101859
GPR85	1.45737	-0.143126	5.60784e-06	0.00010255
AC140479.3	1.96748	1.3178	5.66723e-06	0.000103509
AL139393.3	-1.48067	0.958263	5.69116e-06	0.000103818
HECW2-AS1	-1.5686	0.125035	5.80572e-06	0.000105778
ARL6IP1	0.521993	8.97612	5.83294e-06	0.000106144
CTHRC1	-1.67342	8.58287	5.96805e-06	0.00010847
CABP7	2.40044	1.61466	6.07321e-06	0.000110246
COL4A1	-0.745904	8.16685	6.13839e-06	0.000111293
GUCY1A2	-1.35434	2.98711	6.19773e-06	0.000112156
NMD3	0.575557	7.35671	6.20109e-06	0.000112156
SYNM	-2.07085	5.63647	6.22062e-06	0.000112353
SLC1A2	-1.25436	-0.538896	6.22714e-06	0.000112353
DIO2	-1.4777	3.07688	6.33897e-06	0.000114232
PSG9	-1.52335	-0.118379	6.37426e-06	0.000114729
PHOSPHO2	1.24043	2.32519	6.50585e-06	0.000116956
FLVCR1-DT	0.980828	1.46697	6.53894e-06	0.000117408
CEP44	0.923708	5.0303	6.55485e-06	0.00011744
CLIP3	-1.22703	-0.163587	6.55652e-06	0.00011744
CAVIN2	-1.45544	2.80747	6.6611e-06	0.000119169
POTEKP	-0.488342	4.42366	6.72581e-06	0.000120182
USP12P1	1.1654	-0.16005	6.78821e-06	0.000121152
CA4	1.20142	1.08673	6.8425e-06	0.000121974
CORO1C	-0.795647	6.9995	6.85737e-06	0.000122092
NUAK1	-1.25776	5.00853	6.90275e-06	0.000122753
SLC9A3-AS1	1.28566	-0.406783	7.05647e-06	0.000125337
MSN	-1.02216	8.37032	7.11977e-06	0.00012631
SSTR5-AS1	2.25317	1.51004	7.2472e-06	0.000128417
KIAA1958	1.0243	-0.0599395	7.27476e-06	0.000128752
ARID5A	-0.671253	2.31179	7.34311e-06	0.000129563
RASA3	-1.12536	0.898541	7.34634e-06	0.000129563
NKAIN3	-1.67933	0.385387	7.35108e-06	0.000129563
ENPP5	1.66584	3.1527	7.35547e-06	0.000129563
ANXA5	-0.969609	8.23961	7.3936e-06	0.00013008
BCL2L15	1.80717	0.401	7.41722e-06	0.000130341
IGHV4-34	-2.09569	3.34018	7.4434e-06	0.000130647
B3GAT2	1.84129	0.408833	7.51773e-06	0.000131795
C3AR1	-1.32235	4.46911	7.58332e-06	0.000132789
RUNX3	-1.76797	3.13665	7.63072e-06	0.000133461
SERPINI1	-1.26692	2.80418	7.74193e-06	0.000135247
LAIR1	-1.46184	0.947626	7.80273e-06	0.000136138
CES1	2.67339	4.60629	7.81127e-06	0.000136138
CXCL2	-1.79013	5.19783	7.83008e-06	0.000136306
FLI1	-1.4078	1.70519	7.85987e-06	0.000136664
APOE	-1.35289	7.242	7.9045e-06	0.00013728
ATXN1	-1.06311	5.35969	7.96403e-06	0.000138152
MIR646HG	1.21182	-0.593871	8.00736e-06	0.000138741
SLC26A4	1.62553	0.0248215	8.22522e-06	0.00014235
ZNF708	1.04794	2.32707	8.30206e-06	0.000143513
PRSS35	-1.01869	-0.688782	8.37138e-06	0.000144543
EBF3	1.54883	-0.123194	8.50471e-06	0.000146674
MAP4K3-DT	0.993448	-0.346042	8.65982e-06	0.000149176
SH3GL2	2.09187	1.30187	8.7178e-06	0.000150001
LIPC	-1.46926	-0.120725	8.76562e-06	0.000150649
GPX8	-1.38843	5.69587	8.94548e-06	0.000153562
EFEMP2	-0.930041	5.3895	8.99264e-06	0.000154163
PPP2R2C	2.02394	1.20458	9.00403e-06	0.000154163
TMEM204	-0.970352	2.66167	9.01159e-06	0.000154163
SLC46A3	-1.04812	1.9711	9.17187e-06	0.000156724
MYH3	-1.03125	-0.782952	9.18426e-06	0.000156755
PPP1R36	1.45827	0.785911	9.20929e-06	0.000157002
IGFBP5	-1.51112	8.34268	9.30416e-06	0.000158437
RGN	-1.29983	-0.44972	9.36703e-06	0.000159325
SEC23A	-0.63761	7.6741	9.40504e-06	0.000159789
TAGLN3	-1.03829	-0.755615	9.42175e-06	0.00015989
NEUROD2	1.42095	-0.401375	9.44184e-06	0.000160048
IGKV1D-13	-1.84718	6.83323	9.59833e-06	0.000162515
GPAT2	2.52324	3.73462	9.67199e-06	0.000163576
THBS2	-1.61681	7.83691	9.76202e-06	0.00016491
MXRA8	-1.42021	5.33407	1.00615e-05	0.000169776
PLVAP	-0.996115	4.70479	1.01137e-05	0.000170463
CSF3	-0.966097	-0.809479	1.02209e-05	0.000172074
SELENOI	0.789209	4.44012	1.03076e-05	0.000173338
LILRA3	-1.10331	-0.76884	1.03942e-05	0.000174489
SCARNA15	0.851877	3.4674	1.03995e-05	0.000174489
SERPINH1	-0.877411	5.78563	1.05014e-05	0.000175999
PMEL	-1.58731	0.649854	1.05216e-05	0.000176139
COL16A1	-1.23868	4.71837	1.05507e-05	0.000176427
CHRM3	-1.35837	0.669954	1.06645e-05	0.000178129
WNT9A	1.37321	0.388636	1.08071e-05	0.000180309
WSCD2	1.48168	0.098747	1.0971e-05	0.000182838
COL9A3	-1.23086	0.0291331	1.10683e-05	0.000184252
GNL3	0.658434	7.83324	1.11267e-05	0.000185017
GPR183	-1.46607	4.29969	1.12143e-05	0.000186265
NME5	1.12517	-0.406811	1.12598e-05	0.000186813
PPP4R4	1.56938	-0.00858611	1.13278e-05	0.00018773
IL18	-1.56285	3.67896	1.13586e-05	0.000187974
HCK	-1.35096	3.71582	1.13777e-05	0.000187974
FAM199X	0.562085	6.40722	1.13805e-05	0.000187974
FMO9P	2.81197	5.71416	1.14973e-05	0.000189693
SLC25A36	0.642752	7.11501	1.15809e-05	0.000190834
LGALS1	-0.978803	9.46664	1.15922e-05	0.000190834
CYP2C8	1.48326	-0.118603	1.16112e-05	0.000190935
ITGAX	-0.754049	-0.564951	1.17478e-05	0.000192968
PTP4A3	-1.27304	1.03444	1.19828e-05	0.000196611
ERG	-0.775304	-0.141264	1.22071e-05	0.000199907
RTCA-AS1	1.39248	0.168195	1.22106e-05	0.000199907
CCL3	-1.57101	2.4838	1.23545e-05	0.000202039
ETV1	-1.72646	2.47254	1.24552e-05	0.000203463
MAP7D1	-0.753778	4.92803	1.31348e-05	0.000214329
HMGA2	-2.44137	4.18182	1.31567e-05	0.00021445
CHRNA9	-1.49684	-0.108257	1.31879e-05	0.000214526
IL36G	-1.88374	0.878799	1.31988e-05	0.000214526
FRZB	-1.18101	2.08232	1.32126e-05	0.000214526
VEPH1	-1.69404	0.600077	1.32192e-05	0.000214526
EGR4	1.23342	0.25742	1.34169e-05	0.000217498
KCNB2	1.2748	-0.524236	1.34741e-05	0.000218187
IGLV1-51	-1.98285	3.87986	1.35212e-05	0.00021871
OLR1	-1.93421	2.5457	1.35722e-05	0.000219296
PDLIM4	-1.20672	3.47218	1.37247e-05	0.00022152
TNNT3	1.96322	1.06348	1.37958e-05	0.000222426
TXNRD3	1.0968	0.144552	1.38593e-05	0.000223207
IGKV1D-8	-1.41125	-0.04197	1.38952e-05	0.000223543
TNFRSF9	-0.961562	-0.38895	1.43941e-05	0.000231298
EPM2AIP1	0.646748	6.49293	1.44084e-05	0.000231298
NOG	1.61815	0.171708	1.45468e-05	0.000233267
SYT17	1.25608	3.56087	1.46596e-05	0.000234822
DCUN1D1	0.54435	5.3684	1.47643e-05	0.000236245
RAF1	0.846652	6.27927	1.49461e-05	0.000238897
CPNE5	-1.02131	-0.357506	1.5025e-05	0.000239896
PXDNL	1.57914	-0.0697692	1.5041e-05	0.000239896
TMEM74	1.32359	-0.363995	1.5059e-05	0.000239926
ITIH5	-1.29588	1.60675	1.51046e-05	0.000240394
LINC02551	-1.16556	-0.500621	1.51666e-05	0.000241124
PCP4	-2.09248	5.59333	1.52616e-05	0.000242374
PGM5	-1.82587	4.41003	1.52975e-05	0.000242592
GAL3ST4	-0.765125	4.24674	1.53228e-05	0.000242592
CFAP44	1.07073	0.853861	1.53244e-05	0.000242592
ANOS1	-1.49395	2.48562	1.56452e-05	0.000247407
NR3C2	1.53252	0.24442	1.57335e-05	0.00024854
FKBP10	-1.39972	2.45619	1.61274e-05	0.000254491
GUSBP11	-1.36526	8.54647	1.65085e-05	0.000260228
BMS1P1	1.05826	2.72042	1.65807e-05	0.00026109
TFF3	2.68708	3.57945	1.66898e-05	0.000262528
HYAL1	-1.28037	-0.436245	1.67086e-05	0.000262545
ADH7	-1.83754	0.84914	1.67951e-05	0.000263445
KRT81	1.3923	-0.322048	1.68013e-05	0.000263445
SYNE4	1.41979	1.75938	1.69489e-05	0.00026548
PPP1R3E	1.12852	0.822065	1.72069e-05	0.000269237
DCLK1	-2.13712	3.32612	1.72362e-05	0.000269411
SDC2	-1.16281	5.87429	1.72847e-05	0.000269858
GAS1	-1.98269	6.87929	1.73012e-05	0.000269858
SLC17A7	1.25758	-0.216003	1.75141e-05	0.000272893
PARVA	-0.785951	4.80716	1.75338e-05	0.000272914
CCDC125	0.904515	0.389735	1.76586e-05	0.000274568
MIR210	0.987046	0.180753	1.7753e-05	0.000275746
ZNF680	0.783299	4.76101	1.78984e-05	0.000277633
SLC10A4	1.63594	0.222058	1.79118e-05	0.000277633
PAXIP1-AS1	1.02258	4.12983	1.79579e-05	0.000278057
OXLD1	0.676309	4.32022	1.80548e-05	0.000279267
REEP1	-1.22958	0.300888	1.8087e-05	0.000279473
USP21	1.32899	4.81363	1.82421e-05	0.000281576
CSN1S1	1.24981	-0.592444	1.83511e-05	0.000282764
EMCN	-0.819864	1.38117	1.83571e-05	0.000282764
PCOLCE	-1.43818	5.78606	1.86695e-05	0.000287278
CD82	-1.12826	5.67874	1.88014e-05	0.000288951
TDRP	1.47711	2.10401	1.88172e-05	0.000288951
POLQ	1.0615	2.49158	1.88624e-05	0.000289348
OLFM3	1.42957	-0.254994	1.9328e-05	0.000296183
PILRA	-0.69218	3.17693	1.95852e-05	0.000299815
NNMT	-1.3126	8.25954	1.96383e-05	0.000300318
C10orf143	0.834119	-0.39881	1.96732e-05	0.000300543
FGFR1	-1.1856	4.93812	1.97103e-05	0.00030079
FCER1G	-1.59487	5.90516	1.97299e-05	0.00030079
GPD1L	1.56715	6.05661	1.98084e-05	0.000301677
GCNT3	-2.10608	1.68576	1.98751e-05	0.000302213
IFITM3	-0.910614	8.11389	1.98843e-05	0.000302213
PROCR	-1.06869	4.90666	2.00377e-05	0.000304232
GKAP1	1.923	4.66753	2.0151e-05	0.000305641
ADGRB3	1.41498	-0.242903	2.02355e-05	0.000306365
EXO5	1.40181	0.145086	2.024e-05	0.000306365
OVOL1	1.28639	5.55008	2.05056e-05	0.000310069
CCDC181	1.25468	-0.356203	2.06161e-05	0.000311423
MLLT10P1	1.27494	-0.402932	2.11447e-05	0.000318998
ZNF33B	1.08632	2.96236	2.11605e-05	0.000318998
ABCB1	-1.31702	1.10378	2.18332e-05	0.000328804
HOOK1	0.894985	5.05202	2.19846e-05	0.000330399
GSK3B	0.6228	6.08372	2.2005e-05	0.000330399
RIN3	-0.68209	0.00830498	2.20199e-05	0.000330399
IFITM3P7	-0.992191	5.43515	2.20281e-05	0.000330399
CCR5	-1.44322	2.48451	2.20961e-05	0.000331084
MIR17HG	1.41298	-0.111019	2.22965e-05	0.000333529
DNAJC9-AS1	0.904053	0.142013	2.23136e-05	0.000333529
DNAJC16	0.659378	4.11854	2.23266e-05	0.000333529
STARD13	-0.837355	0.306705	2.23775e-05	0.000333953
SHROOM1	1.43624	4.91929	2.24183e-05	0.000334227
PI15	-1.61471	3.7098	2.25282e-05	0.000335528
MTA3	0.90532	4.92244	2.265e-05	0.000337005
CYP2E1	-1.23132	-0.399114	2.26872e-05	0.00033722
TPM4	-0.693001	7.15894	2.27453e-05	0.000337745
CCDC102B	-1.18907	3.78282	2.28963e-05	0.000339647
ZNF25	-1.15308	3.46217	2.30288e-05	0.000341271
SERPINF1	-1.41165	7.28032	2.31392e-05	0.000342443
CDH8	1.32479	-0.176327	2.31539e-05	0.000342443
RMND5A	0.733116	4.78466	2.37373e-05	0.000350721
SSX4	1.43943	-0.0649507	2.37638e-05	0.000350765
IKZF3	1.5059	2.33485	2.39037e-05	0.000352479
SH2D3C	-0.864598	1.25945	2.40582e-05	0.000354405
ZNF681	0.879166	-0.578948	2.4279e-05	0.000357303
SDCBP2-AS1	1.11524	0.217287	2.44887e-05	0.000360032
SLC39A14	-1.11823	5.46827	2.47348e-05	0.000363291
ARL17A	0.824339	2.65532	2.48086e-05	0.000364015
CD80	-1.13126	0.314837	2.49273e-05	0.000365395
PTGDS	-1.25528	5.61347	2.49895e-05	0.000365946
NDST1	-0.771088	2.495	2.51156e-05	0.000367431
PALM2AKAP2	-1.02968	6.77932	2.5304e-05	0.000369823
PSORS1C2	1.59784	0.694089	2.53658e-05	0.00037036
CEACAM7	2.28949	2.78499	2.54148e-05	0.000370711
PLEKHO1	-0.975351	4.27132	2.54673e-05	0.000370939
EDIL3	-1.18492	6.24612	2.54803e-05	0.000370939
CYP4F3	1.97291	2.02307	2.57808e-05	0.000374664
TRIM31	1.94885	1.96737	2.57867e-05	0.000374664
TGFBI	-1.37074	8.63501	2.60916e-05	0.000378724
RNF19B	-0.894685	4.97519	2.62229e-05	0.000380257
CLDN9	-1.27237	-0.39779	2.64539e-05	0.000383234
SYCP2	1.48543	1.04691	2.66822e-05	0.000386163
TTC30A	1.10609	0.0467523	2.71458e-05	0.00039249
SLCO2B1	-1.27868	3.39636	2.72651e-05	0.000393832
TGS1	0.665653	5.59359	2.73538e-05	0.000394337
USP3	0.587855	5.90986	2.73766e-05	0.000394337
DHX57	0.976979	4.25129	2.73797e-05	0.000394337
GATB	1.17559	0.00964513	2.74323e-05	0.000394712
TNFRSF1B	-1.347	4.297	2.76599e-05	0.00039729
COX8C	1.49059	-0.155448	2.7665e-05	0.00039729
AIF1	-1.18977	5.74054	2.78291e-05	0.000399261
FGR	-0.945214	0.5059	2.7889e-05	0.000399734
FAM153A	1.34367	-0.282624	2.83824e-05	0.000406413
IGKV1D-39	-1.91317	8.48908	2.84139e-05	0.000406473
ZBTB44	0.698836	6.85468	2.85787e-05	0.000408436
PWRN1	1.50211	-0.00650225	2.8781e-05	0.000410891
AFAP1	-0.919375	3.64132	2.88058e-05	0.000410891
PLEKHO2	-0.643021	3.55264	2.88889e-05	0.00041168
LINC01184	1.23679	1.78758	2.91457e-05	0.000414942
KLHDC9	1.24348	1.12506	2.94309e-05	0.000418601
VASH1	-0.850333	-0.408224	2.99415e-05	0.000425456
AC011374.1	1.83424	0.852059	3.00031e-05	0.000425924
DNAJC3-DT	1.05075	-0.698277	3.01107e-05	0.000427043
ZNF790-AS1	1.22034	0.102825	3.03899e-05	0.000430592
SEPTIN4	-0.862853	-0.68645	3.04692e-05	0.000431303
POLR3E	0.705195	5.1986	3.05909e-05	0.000432614
COL10A1	-1.97454	6.66331	3.06366e-05	0.000432848
PARVB	-0.771932	0.991426	3.07192e-05	0.000433602
SULF2	-1.5272	6.34342	3.08321e-05	0.000434782
C12orf56	1.21505	0.309822	3.10727e-05	0.000437759
CD300LG	1.17055	0.55915	3.11542e-05	0.000438234
POLR2H	0.573737	6.37087	3.11654e-05	0.000438234
LTBP3	-0.912946	5.39868	3.12371e-05	0.000438826
CHKA	0.975613	2.83542	3.20262e-05	0.000449486
EFNA5	1.49654	4.98768	3.29044e-05	0.000461376
PRR9	1.99061	1.48134	3.30275e-05	0.000462342
IGLV3-25	-2.15421	6.28905	3.30355e-05	0.000462342
GREM1	-1.9151	7.60281	3.32312e-05	0.000464642
KANK2	-1.01991	4.89381	3.32923e-05	0.000465058
SLC22A5	0.886446	3.20051	3.34155e-05	0.00046626
AFF3	-1.46181	0.176265	3.34411e-05	0.00046626
MNDA	-1.54377	4.20685	3.38151e-05	0.0004706
TNC	-1.63607	5.90984	3.38522e-05	0.0004706
ZNF469	-0.712558	3.15634	3.38604e-05	0.0004706
AGT	-0.929486	2.4699	3.38825e-05	0.0004706
CARMN	-1.49834	1.8359	3.39108e-05	0.0004706
BMP7	1.45703	1.14889	3.40119e-05	0.000471562
SLC44A4	1.64951	2.92287	3.4227e-05	0.000474102
FAP	-1.68456	4.51563	3.45393e-05	0.000477661
PRDM1	-1.07115	4.8917	3.45733e-05	0.000477661
LCP2	-1.44225	4.58986	3.45805e-05	0.000477661
RBBP6	0.616967	5.68963	3.47798e-05	0.000479968
ATP2C2	1.86467	1.57911	3.48295e-05	0.000480207
TYROBP	-1.50119	6.44627	3.4889e-05	0.000480581
GPM6A	-1.28315	-0.228446	3.5063e-05	0.000482531
ZMYM5	0.725993	4.02109	3.51172e-05	0.000482829
IQGAP2	-1.41834	1.2967	3.56239e-05	0.000488966
DGKI	-0.966853	-0.838308	3.56294e-05	0.000488966
KLHL11	0.544437	5.42028	3.57201e-05	0.000489758
PCTP	1.2139	5.65487	3.61217e-05	0.000494807
NRP2	-1.45084	3.30671	3.65762e-05	0.000500572
CMKLR1	1.34852	-0.110762	3.66817e-05	0.000501554
RFTN2	-0.975293	-0.564896	3.68315e-05	0.000503138
MIR4458HG	0.985967	0.50302	3.7087e-05	0.000506163
ONECUT2	1.06711	2.21511	3.72479e-05	0.000507891
PITX1	-1.44498	0.991207	3.74487e-05	0.000510161
ZEB1	-1.25497	5.32215	3.75022e-05	0.00051026
CDH18	-1.00431	-0.759154	3.75247e-05	0.00051026
FGF14-AS2	1.48402	0.0477011	3.78156e-05	0.000513746
TIMP3	-1.09158	8.17606	3.80716e-05	0.000516751
CALML3-AS1	-1.7721	0.929708	3.82045e-05	0.000518081
NUDT12	0.992429	4.15735	3.84414e-05	0.000520817
CCL28	1.37142	0.238149	3.87826e-05	0.000524962
LUZP2	0.908439	0.856522	3.89912e-05	0.000527304
BRAF	0.867986	3.74751	3.9414e-05	0.000532538
TNNC1	1.33367	0.286543	3.95244e-05	0.000533544
RGS7	1.32247	-0.361275	4.00457e-05	0.00054009
QRSL1	1.60961	2.84786	4.0149e-05	0.000540992
SVEP1	1.27488	0.904663	4.02328e-05	0.000541629
TMEM238L	1.3087	3.55574	4.02724e-05	0.000541671
BCDIN3D	0.76973	-0.461609	4.04123e-05	0.000543061
NFYA	0.578426	4.16339	4.15054e-05	0.000557245
LINC01711	-0.979054	-0.827054	4.25215e-05	0.000570372
SPRY1	-0.799669	5.30523	4.29595e-05	0.000575654
SNORD104	0.803884	5.41967	4.29928e-05	0.000575654
TRMT61B	0.663954	4.65231	4.30643e-05	0.000576091
TSPY1	-2.74347	4.46767	4.32456e-05	0.000577795
MIEN1	1.14867	6.262	4.32694e-05	0.000577795
COL11A1	-1.94108	6.44049	4.41628e-05	0.000589195
DHX30	0.694854	4.65171	4.46397e-05	0.000594575
TNNI1	-1.20687	-0.508147	4.46462e-05	0.000594575
C1S	-1.40048	7.87705	4.47874e-05	0.000595922
FSTL5	2.17884	2.17645	4.49089e-05	0.000597003
TIGD2	0.89975	4.45176	4.51334e-05	0.00059945
C14orf132	-1.37245	0.0391987	4.52831e-05	0.000600901
MAMDC2	-1.64388	1.68669	4.53248e-05	0.000600918
CCN3	-1.84885	2.15095	4.62117e-05	0.00061213
FAM228B	0.824692	3.78945	4.64249e-05	0.000614405
LY6H	-1.28273	-0.381254	4.65458e-05	0.000615457
PWAR5	1.02074	-0.677973	4.72303e-05	0.000623953
PRKCI	0.535234	6.97849	4.78714e-05	0.00063186
CXCL1	-1.97873	4.42366	4.84289e-05	0.00063865
FKBP14	-0.695962	4.31724	4.85397e-05	0.000639543
ZNF664	0.573427	7.82509	4.863e-05	0.000640166
GALNT10	-1.04504	3.5365	4.87146e-05	0.000640711
SIGLEC6	-2.09587	1.88364	4.8995e-05	0.00064383
GRIK2	1.29317	-0.212772	4.92517e-05	0.00064663
IYD	1.13421	-0.586886	4.95636e-05	0.00065015
SMIM31	1.86858	1.24726	4.99631e-05	0.000654812
NRN1	-1.73398	1.45251	5.00584e-05	0.000655483
VTN	1.25973	-0.460216	5.04345e-05	0.000659825
FAM20C	-1.17199	4.22528	5.05183e-05	0.00066034
CLEC12A	-1.56806	0.639108	5.07283e-05	0.000662502
TCF4	-0.875128	7.52849	5.08702e-05	0.000663771
PDIK1L	0.710115	4.74984	5.10577e-05	0.000665633
RNH1	-0.653956	5.52703	5.11869e-05	0.000666732
CD200	-1.2494	3.29535	5.18408e-05	0.000674657
SLC35G1	1.07177	0.0112325	5.22418e-05	0.000679281
C1orf162	-1.36535	4.09071	5.31628e-05	0.000690651
PAPPA	-1.44121	1.66144	5.32607e-05	0.000691319
ANG	-1.43275	1.88476	5.34553e-05	0.000693239
FN1	-1.04238	9.84073	5.35914e-05	0.000694397
SOWAHA	0.986637	-0.58203	5.39232e-05	0.000698086
EFHC2	1.66211	0.481909	5.41682e-05	0.000700647
TMEM108	-1.03258	-0.510257	5.43846e-05	0.000701904
HLA-DRB6	-1.13195	3.69243	5.43863e-05	0.000701904
PDE4B	-1.30124	3.70722	5.44071e-05	0.000701904
ZNF718	1.29588	0.194147	5.49039e-05	0.000707134
THAP9	1.03962	-0.464037	5.49078e-05	0.000707134
ZNF385D	1.10153	-0.629933	5.58274e-05	0.000718354
GLS2	0.862964	-0.189756	5.59866e-05	0.00071978
CLIP2	-1.01547	1.31537	5.61681e-05	0.000721062
TMCO4	0.883635	1.07786	5.61835e-05	0.000721062
COL4A3	2.04344	1.63073	5.63212e-05	0.000722205
LY86	-1.04549	2.03573	5.65827e-05	0.000724932
HAPLN3	-0.786181	0.552122	5.66817e-05	0.000725575
SPON2	-1.4022	6.28744	5.67764e-05	0.000726161
UNG	0.509365	6.79114	5.68367e-05	0.000726307
SPRR2G	-0.885664	-0.843338	5.68976e-05	0.000726459
TBXAS1	-0.693425	-0.295386	5.74758e-05	0.000733211
TPRXL	1.21924	1.28592	5.88194e-05	0.000749708
IL32	-1.50601	4.28988	5.89496e-05	0.000750723
CLC	-1.18604	-0.43367	5.9383e-05	0.000755593
ACSF2	1.02589	5.06166	5.95791e-05	0.000757441
EPB41L4A	1.40805	3.81419	5.96558e-05	0.000757766
AOC1	-1.71803	1.07333	6.02999e-05	0.000765294
MEMO1	0.472328	7.37534	6.04724e-05	0.000766827
MYCT1	-0.650537	1.30032	6.11027e-05	0.000774158
POU5F1	0.941116	1.53533	6.1567e-05	0.000779376
POU4F1	-1.61758	0.493057	6.20629e-05	0.000784985
ITPRIP	-0.808165	3.81633	6.24196e-05	0.000788206
APTX	0.731831	4.33621	6.24238e-05	0.000788206
PJVK	1.16332	-0.534379	6.25853e-05	0.000789575
ZNF268	0.804512	4.33848	6.3825e-05	0.000804531
IFNK	-0.918256	-0.861744	6.46375e-05	0.000814082
CALCRL	-0.856292	2.26559	6.48033e-05	0.000815478
HACL1	0.960967	2.99064	6.50761e-05	0.000818218
P4HA3	-0.726087	0.891731	6.52264e-05	0.000819414
ATP10A	-0.657577	0.28761	6.55448e-05	0.000822718
KLF8	1.35584	2.7619	6.58576e-05	0.000825375
SLC43A3	-1.03525	2.90617	6.58907e-05	0.000825375
TMEFF2	1.12787	-0.622217	6.59233e-05	0.000825375
LINC01088	2.56678	3.47018	6.65277e-05	0.000832241
COL26A1	-0.951107	0.254595	6.67555e-05	0.000833798
PRSS2	-2.52014	5.65716	6.67645e-05	0.000833798
IDUA	1.24387	1.19069	6.70935e-05	0.000837203
SEC24D	-0.735036	5.89876	6.74646e-05	0.000841126
EN1	1.10632	-0.43401	6.82982e-05	0.000850806
LCORL	0.728414	4.84416	6.92064e-05	0.000861396
MIR100HG	-1.63589	2.84174	6.92737e-05	0.000861512
RBM26-AS1	0.965111	-0.58814	6.93989e-05	0.000862346
PEAK1	-0.624432	3.0233	6.96062e-05	0.0008642
ANKH	-1.29628	5.56856	6.97832e-05	0.00086521
WNK3	1.32504	0.130417	6.98347e-05	0.00086521
MTHFD2L	1.16962	2.77114	6.98624e-05	0.00086521
MRLN	1.70914	0.560698	6.99634e-05	0.000865739
CYYR1	-0.623117	3.55838	7.0051e-05	0.000866101
SCARF1	-0.60704	-0.632901	7.02922e-05	0.000868361
PYROXD2	1.04141	3.05384	7.03861e-05	0.000868797
GOLGA2P5	0.938899	0.188938	7.06502e-05	0.000871333
SYT11	-1.11183	1.54928	7.09339e-05	0.000873756
LMTK2	0.952923	2.54514	7.09644e-05	0.000873756
TNFSF13	-1.00688	3.24609	7.10694e-05	0.000874101
KLHL35	1.09408	-0.584023	7.11101e-05	0.000874101
ANKRD27	0.537565	6.5135	7.13282e-05	0.000876057
TMEM273	-0.773635	-0.695745	7.15695e-05	0.000878102
C1QC	-1.34223	7.48331	7.1613e-05	0.000878102
IMMP1L	0.898425	4.69509	7.19016e-05	0.000880291
PTPRD	-1.35204	0.199704	7.19101e-05	0.000880291
STAB1	-1.08005	4.30509	7.21499e-05	0.000882499
HIF3A	-1.00925	-0.436398	7.24127e-05	0.000884984
CREB3L4	1.13937	2.71373	7.25212e-05	0.000885582
CA5BP1	0.938276	2.27028	7.34214e-05	0.000895838
CRB3	0.781012	3.60208	7.34968e-05	0.000896021
LAG3	1.96455	1.39371	7.39739e-05	0.000901097
RSU1	-0.624589	6.12332	7.43059e-05	0.0009044
CYTL1	-0.921401	-0.817715	7.55319e-05	0.000918569
PGBD5	1.42037	0.312876	7.57044e-05	0.000919913
ENSA	0.531733	8.21502	7.62549e-05	0.000925845
FAM155A	1.29036	-0.26824	7.64617e-05	0.000927598
CYTIP	-1.5881	4.17599	7.66817e-05	0.000929471
NMNAT2	1.71841	0.666664	7.67413e-05	0.000929471
CERS4	1.22835	-0.235445	7.71484e-05	0.00093364
CREB3L1	-1.29404	4.18566	7.73521e-05	0.000935343
SPRY4	-1.00858	2.9685	7.74806e-05	0.000936135
MGA	0.514074	4.42042	7.82242e-05	0.000943869
FAN1	0.774836	2.79865	7.82479e-05	0.000943869
PRKG1	-0.947933	3.67674	7.91585e-05	0.000954078
NAPEPLD	0.809157	4.17201	7.9589e-05	0.000957515
CASQ1	1.01768	-0.619577	7.96189e-05	0.000957515
LINC00900	1.1485	-0.524029	7.96371e-05	0.000957515
AP001830.1	1.16699	0.674321	7.99883e-05	0.000960959
ABCA5	1.03938	3.87568	8.03928e-05	0.000965039
UNC5CL	-1.04918	-0.377721	8.05572e-05	0.00096623
GPR176	-0.822821	2.97937	8.08387e-05	0.000968824
TRMT10A	0.842458	1.16554	8.1179e-05	0.000972118
CLIC4	-0.989399	7.9191	8.15016e-05	0.000975196
PTPRG-AS1	1.20272	-0.29893	8.22702e-05	0.000983599
RNASE2	-0.793436	-0.881583	8.2419e-05	0.000984585
SLC7A4	-1.04639	-0.657673	8.24892e-05	0.000984631
IGFBPL1	2.18521	2.10976	8.33676e-05	0.000994317
LRRC8E	0.936228	3.03156	8.35613e-05	0.000995828
MSR1	-1.38831	3.45292	8.36752e-05	0.000996385
ZNF800	0.827652	3.05602	8.3762e-05	0.00099662
LRFN5	-1.06962	-0.423129	8.39509e-05	0.000998068
RGS1	-1.09568	7.29778	8.42495e-05	0.00100016
PDCL3P2	0.99728	-0.653709	8.42612e-05	0.00100016
PLCE1	1.26067	2.80962	8.44778e-05	0.00100193
WIPF1	-1.17244	5.76433	8.52057e-05	0.00100975
NCKAP1L	-1.37717	2.34936	8.55299e-05	0.00101279
PECAM1	-0.788762	6.59088	8.58543e-05	0.00101582
IL10RA	-1.53491	1.86104	8.61699e-05	0.0010175
FMO5	1.29982	0.148915	8.6197e-05	0.0010175
KIAA0586	0.893261	2.24941	8.62024e-05	0.0010175
HAGLR	1.18515	3.42278	8.65587e-05	0.0010209
PLAC9	-0.925772	0.0174675	8.77555e-05	0.00103419
IGKV1OR2-108	-1.70217	6.17863	8.89433e-05	0.00104736
RAI2	-1.10232	0.910221	8.94377e-05	0.00105217
SERPINE2	-1.37958	5.66705	8.94934e-05	0.00105217
TMEM51-AS1	1.52675	0.65568	8.99647e-05	0.00105687
TDRD5	1.08745	-0.614311	9.09156e-05	0.0010672
NEFH	1.17845	-0.467069	9.11058e-05	0.00106859
SPOCD1	1.57849	3.798	9.16075e-05	0.00107362
DNASE1L3	-1.24414	0.0648775	9.18615e-05	0.00107542
FANCF	0.788225	1.64794	9.19056e-05	0.00107542
NBEAL1	0.893288	4.25107	9.26015e-05	0.00108204
DMAP1	-1.08209	0.601245	9.26175e-05	0.00108204
GNAI2	-0.571234	5.93993	9.42423e-05	0.00110016
FBXL17	0.729898	5.90038	9.44515e-05	0.00110146
NDN	-1.3052	2.49129	9.45024e-05	0.00110146
BDNF	-0.980577	-0.506621	9.47421e-05	0.00110257
BEX1	-1.93523	1.8782	9.47457e-05	0.00110257
BRPF3	0.955775	-0.232978	9.53204e-05	0.00110839
LONP2	0.669736	5.92817	9.54888e-05	0.00110948
DOCK4	-1.15839	3.80625	9.58655e-05	0.00111298
ATPAF1	0.67827	5.60077	9.67901e-05	0.00112284
EFEMP1	-1.70815	6.55919	9.69123e-05	0.00112338
TAGAP	-1.32478	1.20108	9.70717e-05	0.0011237
FAM9B	1.03485	-0.719059	9.70914e-05	0.0011237
LINC01215	-1.1214	-0.452145	9.73631e-05	0.00112597
BTK	-0.888768	-0.412384	9.74614e-05	0.00112623
ABCA6	1.98739	2.0729	9.86606e-05	0.0011392
ZNF121	0.612414	7.02209	9.93163e-05	0.00114584
ECSCR	-0.527944	1.34569	9.93902e-05	0.00114584
MFSD12	-0.670678	0.917776	9.97296e-05	0.00114833
PLAAT1	1.80434	1.21189	9.97607e-05	0.00114833
ZNF823	1.13135	4.99144	0.000100229	0.00115283
MOXD1	-1.37438	2.76242	0.000100482	0.00115484
TGM2	-1.39916	6.65209	0.000100592	0.00115521
MAP3K20	-0.878097	6.2335	0.0001011	0.00116015
LILRB1	-1.55432	3.78845	0.000101257	0.00116106
ZNF891	0.826985	-0.606117	0.000103472	0.00118554
KL	-1.28457	-0.0826576	0.000103727	0.00118754
SYNE3	-1.01181	0.203428	0.000104164	0.00119163
OMA1	0.611708	5.43527	0.000104642	0.00119617
FCRLA	1.52291	0.94329	0.000105482	0.00120485
TMEM265	0.819571	0.645305	0.000105682	0.00120621
LINC00992	0.840896	-0.77452	0.000106068	0.00120968
EFCAB13	1.21886	-0.31216	0.000106225	0.00120985
TEAD4	-0.988738	2.58004	0.000106246	0.00120985
EVL	-0.982514	5.24977	0.000107137	0.00121907
SLC15A1	1.17892	0.328591	0.000107393	0.00122104
DLX2	1.10488	-0.29461	0.00010795	0.00122644
SYTL3	1.15935	-0.320116	0.000108795	0.00123509
IL7R	-1.55643	4.43263	0.000109847	0.00124583
MUC4	1.42415	0.281927	0.000109979	0.00124583
EHD3	1.03454	3.59933	0.000109993	0.00124583
HOXC11	1.0427	-0.66696	0.000111723	0.00126446
PSG1	1.49403	1.5303	0.000111821	0.00126461
ZNF713	-1.11414	-0.519998	0.000112893	0.00127576
GRM5	0.858351	-0.192459	0.000113169	0.00127763
PLCXD3	1.83558	1.67828	0.00011323	0.00127763
ELOVL6	0.980088	5.63614	0.000114656	0.00129273
CEP350	0.691212	6.36246	0.000114847	0.0012939
IGKV1OR1-1	-1.6629	4.74224	0.00011499	0.00129453
CPLANE1	0.916699	-0.57383	0.000115395	0.00129811
CCM2L	1.2195	-0.138123	0.00011598	0.0013037
GPT2	1.25322	3.4618	0.00011664	0.00131013
SFI1	0.812867	0.930413	0.000117644	0.00132041
SMIM10L2A	-0.923564	-0.757933	0.000118376	0.00132697
RALYL	1.08095	-0.617503	0.000118438	0.00132697
SLC27A2	1.32467	3.94373	0.000118497	0.00132697
CCL18	-1.44146	6.58238	0.000118663	0.00132734
IGLV1-47	-2.00423	5.81018	0.000118709	0.00132734
ZFP62	0.60994	5.91021	0.000119291	0.00133285
MSMO1	0.692723	7.34065	0.000120172	0.00134168
CFAP298	0.497189	6.04797	0.000120301	0.00134211
CFTR	1.84408	1.01806	0.0001215	0.00135447
FCGR1A	-1.66061	2.9973	0.000121946	0.00135842
IGKV1D-17	-1.96964	7.08489	0.000122851	0.00136748
AQP4	1.02323	-0.724434	0.000123036	0.00136799
SHC4	-1.6227	0.744909	0.000123081	0.00136799
MBNL1-AS1	-0.616745	2.46591	0.000123361	0.00137007
NEMP2	0.805114	1.44389	0.000124464	0.00138129
ALX1	-0.944879	-0.726784	0.000125042	0.00138585
RGMA	-0.80511	-0.889153	0.000125062	0.00138585
SIDT2	-0.918466	4.5303	0.000125406	0.00138863
NAA15	0.648415	5.71321	0.000125676	0.00139059
DLL3	0.961202	-0.759649	0.000125872	0.00139171
GNB4	-1.16276	6.81644	0.00012617	0.00139397
TARS2	1.05079	3.07906	0.000127646	0.00140923
PLEKHF1	-1.18592	4.24614	0.000128045	0.00141259
LAP3	-0.82738	7.79281	0.000131513	0.00144977
SLC7A7	-1.26236	3.06008	0.000132033	0.00145442
MFSD4A	1.93841	1.9086	0.000132421	0.00145761
CDH26	1.58612	2.43804	0.000132549	0.00145794
LSM11	-0.55896	3.72108	0.000133308	0.0014652
LYSMD1	0.880074	-0.130997	0.000133948	0.00147115
C1QTNF1	-0.668105	0.142495	0.000134638	0.00147763
IGKV1D-37	-1.83997	5.91749	0.00013518	0.00148248
CEACAM1	1.36753	3.64929	0.00013546	0.00148446
DAB1	0.712497	4.45915	0.00013596	0.00148885
H2AJ	0.781772	8.02928	0.000137558	0.00150523
CACHD1	1.52469	3.62695	0.000137768	0.00150642
ATP6V0D1	-0.666224	6.69376	0.000139489	0.00152411
DOCK2	-1.53306	2.72205	0.000141675	0.00154687
NIT1	0.929327	5.7748	0.000142023	0.00154952
PREX1	-0.82567	1.97314	0.000142151	0.00154979
GREB1L	1.15891	-0.353064	0.000143728	0.00156582
CCL2	-1.44885	4.35363	0.000144308	0.00157074
GGNBP2	0.443955	6.60628	0.000144391	0.00157074
FOXP4-AS1	1.211	-0.322123	0.000145593	0.00158265
NLRP7	-1.50775	0.661518	0.000145885	0.00158467
CACNA1D	1.88584	1.99775	0.000146745	0.00159284
ENTPD5	0.940685	3.34778	0.000147105	0.00159559
PGGT1B	0.639584	5.63019	0.000148259	0.00160693
CYSRT1	1.00379	0.14241	0.000148852	0.00161218
SMIM4	0.724973	1.24438	0.000149128	0.00161399
LNCAROD	1.11731	-0.583692	0.000149693	0.00161791
SFXN4	0.699867	4.56444	0.000149708	0.00161791
DEAF1	-0.956668	2.13515	0.000150371	0.0016239
QSER1	0.600271	6.12189	0.00015089	0.00162832
LINC01128	1.05084	3.19969	0.000152311	0.00164245
PLD6	1.14313	-0.351413	0.00015249	0.00164319
ADNP2	0.508632	4.89575	0.000153675	0.00165476
ZNF280B	1.13693	-0.171076	0.000154363	0.00166096
PUM2	0.400439	7.1567	0.000154779	0.00166424
VPS13A	0.678763	5.17975	0.000155435	0.00167008
NPTX1	1.09335	0.21166	0.00015708	0.0016856
KRT4	-2.28888	5.85987	0.000157106	0.0016856
AL451165.2	0.689976	2.99197	0.000157818	0.00169201
PITX2	-1.35991	3.91318	0.000158654	0.00169975
TMEM109	-0.519786	4.7939	0.000159472	0.00170728
FCGR2A	-1.39904	4.2626	0.000160434	0.00171576
CEBPZ	0.503657	6.46088	0.000160495	0.00171576
GCLC	0.970478	5.96776	0.000160845	0.00171826
SLC27A6	1.02607	-0.678875	0.000161478	0.00172378
RASGRF2	-0.699353	-0.858447	0.000162291	0.00173035
MAP7	0.901442	6.13764	0.000162347	0.00173035
RIMKLA	1.04355	-0.323358	0.000162442	0.00173035
NFASC	-0.757114	-0.848799	0.000162692	0.00173176
FAM162B	-1.06096	2.02501	0.000163059	0.00173443
PTCD3	0.618994	5.04077	0.000164179	0.00174388
USF3	0.568005	4.95638	0.000164183	0.00174388
ZFHX4	-1.58924	1.60621	0.000165157	0.00175235
IRF8	-1.13306	4.03502	0.000165216	0.00175235
POLR1C	0.712852	4.84128	0.000165548	0.00175462
VSTM4	-0.530169	0.858915	0.000166113	0.00175936
EHD2	-0.936931	5.95327	0.000166264	0.0017597
ARHGAP44	1.06803	0.507251	0.000167071	0.00176636
NUTM2A-AS1	0.821978	3.36161	0.000167132	0.00176636
DUSP3	-0.512934	5.54495	0.000168323	0.00177768
ITSN2	0.634982	6.97973	0.000169148	0.00178513
PCDHB15	1.02282	-0.501214	0.000169789	0.00179063
LCOR	0.752797	6.87013	0.000170188	0.00179356
SLITRK5	-1.30832	0.0439881	0.000170927	0.00180007
ING3	0.658838	3.88911	0.000173657	0.00182752
NREP	-0.9459	6.61245	0.000174008	0.00182949
PADI3	1.58015	4.57407	0.000174091	0.00182949
AC015982.2	0.745759	-0.826521	0.000175102	0.00183881
PIGA	0.731648	5.02129	0.000175441	0.00184108
MAP4K3	0.801087	6.85148	0.000176711	0.0018531
CREM	-0.828612	4.53078	0.000177267	0.00185761
RHOG	-0.642	5.41947	0.000179878	0.00188365
MARCHF6	0.529892	7.30211	0.000180058	0.00188421
TNNT1	-1.31107	0.146387	0.000180489	0.00188738
BCAS1	1.64154	3.98639	0.000181101	0.00189244
SFMBT1	0.678405	2.40715	0.000181457	0.00189483
FAM160A1	1.00511	1.75708	0.000182401	0.00190335
GADD45B	-0.832452	6.34229	0.000183037	0.00190865
CLHC1	0.869462	-0.128851	0.000183228	0.0019093
H3C10	1.25233	0.496043	0.000183672	0.00191258
E2F6	0.621678	4.10949	0.000185429	0.00192953
ATP2C1	0.452583	6.95705	0.000185654	0.00193052
ERG28	0.649259	6.0185	0.000186723	0.00194028
FOXRED2	0.719488	4.22301	0.000187512	0.00194711
DPM3	0.655953	5.9306	0.00018772	0.0019479
SLCO2A1	-0.818379	3.99851	0.000188325	0.00195282
ACTBP9	-0.523726	2.1236	0.000188461	0.00195286
LTBP4	-0.912085	0.889867	0.000188778	0.00195479
FANCB	0.925462	-0.718694	0.000189402	0.00195988
ST8SIA2	-1.18375	-0.364901	0.000193285	0.00199867
FOXO1	-0.603453	5.51007	0.000193774	0.00200233
TRMT13	0.687443	4.14549	0.000194848	0.00201203
TDRD9	1.55835	0.783191	0.000196603	0.00202874
ADGRG7	2.02293	1.98046	0.000198124	0.00204302
SIRPA	-1.0352	1.70107	0.000199213	0.00205205
ZNF571	0.967071	0.120067	0.000199277	0.00205205
GIMAP4	-1.19128	3.77223	0.000200255	0.00205989
ARHGEF2	-0.581716	5.71225	0.000200315	0.00205989
PGPEP1	0.747456	0.788161	0.000202155	0.00207737
ZMAT5	0.859801	0.853707	0.000202407	0.00207852
ELAPOR2	0.954213	2.82216	0.000202609	0.00207915
NIPAL2	0.885878	5.11334	0.000204026	0.00209225
PANK1	1.06877	2.57236	0.000204614	0.00209583
SLC6A8	1.25031	7.02686	0.000204657	0.00209583
ZNF814	0.965975	2.47073	0.000205	0.00209789
GPR146	-0.80301	-0.866123	0.000205559	0.00210217
ASRGL1	1.18543	0.723766	0.000206043	0.00210567
C10orf99	1.92069	6.595	0.000207097	0.00211499
C4orf47	1.0013	-0.512835	0.000208106	0.00212382
THUMPD3	0.605883	4.71594	0.000208295	0.00212429
UQCR10	0.468993	8.59518	0.000208458	0.0021245
C5orf51	0.513948	6.21545	0.00020874	0.00212592
ACOX1	1.08032	6.38052	0.000209671	0.00213393
NPRL2	0.55679	4.48681	0.000211062	0.00214662
NIPSNAP1	0.58663	5.84255	0.000211554	0.00215015
BAG2	-1.3647	3.64424	0.000211937	0.00215257
HAPLN1	1.371	1.67442	0.000212555	0.00215736
RPARP-AS1	0.654167	0.788067	0.000213766	0.00216818
IL6ST	-0.593898	8.32099	0.000214166	0.00217075
CHI3L1	-1.58057	7.01663	0.000214333	0.00217096
SDCCAG8	1.07259	3.74639	0.000215319	0.00217946
APOLD1	-0.765976	4.90229	0.000217938	0.00220447
ARHGAP33	-1.05475	1.26011	0.000219371	0.00221746
EPDR1	-1.3577	2.66096	0.000219616	0.00221752
MRPL57	0.415829	7.87844	0.000219676	0.00221752
PIP4K2A	-0.892692	4.20961	0.000220341	0.00222272
RNASE4	-1.10703	4.40828	0.000220625	0.00222407
AC022730.4	0.962527	-0.756099	0.000220914	0.00222547
TNS3	-0.795704	6.35423	0.00022204	0.0022353
PLCG1	-0.473118	3.95077	0.000223738	0.00225087
ILF3-DT	0.966442	-0.325383	0.000224289	0.00225489
MGP	-1.34808	7.7311	0.00022628	0.00227336
SEC14L1	-0.541338	6.13693	0.000226736	0.00227641
DUSP27	1.99299	1.85394	0.000227011	0.00227762
WDR1	-0.420927	7.78597	0.000227731	0.00228231
DDX55	0.608424	3.5043	0.000227811	0.00228231
ARHGEF26-AS1	1.52681	0.968775	0.000227939	0.00228231
ACAA1	0.680383	6.83008	0.00022812	0.00228258
RIMS3	1.58939	0.725172	0.000229388	0.00229373
TCAIM	0.709759	4.18784	0.000231888	0.00231716
HPS4	0.575308	2.14212	0.000232171	0.00231828
MARVELD1	-0.596394	6.08359	0.000232312	0.00231828
SYDE1	-0.521827	1.96915	0.000232469	0.00231829
ZNF180	0.663634	1.21759	0.000233287	0.00232488
SLIT3	-1.13204	0.802891	0.000233968	0.00233011
FAM78B	1.83736	1.67043	0.000235349	0.00234229
ANKRD22	0.994752	5.39004	0.000235744	0.00234389
PDCD1LG2	-0.783575	-0.918377	0.000235826	0.00234389
CDA	-1.31039	0.346419	0.000240193	0.0023857
CD99	-0.691722	7.92508	0.000240731	0.00238945
IQCA1	1.57797	1.03362	0.000241871	0.00239852
CYP2C18	1.0175	-0.440868	0.000241968	0.00239852
FZD1	-0.913246	5.28933	0.000243221	0.00240651
NHSL2	-1.18289	0.0624332	0.000243349	0.00240651
C16orf87	1.10645	5.349	0.000243372	0.00240651
CIP2A	1.17318	1.46464	0.000243422	0.00240651
PIGZ	1.04816	0.547514	0.000243874	0.00240937
ADAMTSL4	-1.52235	4.22223	0.000245259	0.00242144
SIRPAP1	-0.988497	2.38743	0.000245449	0.00242171
TAC1	-2.07877	3.03343	0.000246208	0.00242758
RAPGEFL1	1.52584	6.2875	0.000246945	0.00243324
ESF1	0.631306	6.47759	0.000248803	0.00244992
SLC51A	1.05643	-0.430236	0.000253256	0.00249212
CHST15	-1.18459	4.37251	0.000255468	0.00251221
CD2AP	0.701776	7.83681	0.000259945	0.00255455
TUBB6	-1.10412	7.17353	0.000261343	0.00256592
DUSP1	-0.758149	8.42573	0.000261448	0.00256592
FIGN	1.19995	2.09036	0.000261878	0.00256733
C6orf226	0.743426	0.0094176	0.000261938	0.00256733
IGSF6	-1.27552	1.80543	0.000262819	0.00257428
PRDM11	-0.929787	0.408658	0.000263243	0.00257673
THRB-IT1	0.989534	0.660854	0.000264007	0.0025825
LITAF	-0.593369	7.24291	0.000265569	0.00259608
ATP23	0.689725	3.8605	0.000266126	0.00259981
LINC00702	-1.07326	-0.396669	0.000266592	0.00260046
FAM221A	1.05483	4.51976	0.000266607	0.00260046
CHST1	-0.628551	-0.846011	0.000266718	0.00260046
LRP1	-0.787431	4.74419	0.000267273	0.00260416
RBP2	-0.809145	-0.640518	0.000268192	0.00261011
GIMAP1	-1.25516	1.08062	0.000268236	0.00261011
STX11	-0.945402	-0.422887	0.000268949	0.00261534
GIMAP6	-1.16506	4.43167	0.000272723	0.00265031
NXN	-0.986906	6.99917	0.000273219	0.00265339
ZHX1	0.568513	6.37873	0.000274479	0.00266294
METTL6	1.0218	2.64939	0.000274561	0.00266294
ZNF485	0.718572	-0.300393	0.000278529	0.00269966
CERCAM	-0.944057	3.76988	0.000280294	0.002715
CHST10	-0.807982	-0.302137	0.000281159	0.0027216
ZNF70	0.934581	1.50345	0.000283052	0.00273814
SLC17A9	-0.691126	-0.586483	0.000284501	0.00275036
CYTH3	-0.600941	4.94305	0.000285485	0.00275528
STK17B	-0.707735	6.79904	0.000285556	0.00275528
FUT9	1.80074	3.27065	0.000285567	0.00275528
FCGR3A	-1.79842	3.12461	0.000285784	0.00275559
RPUSD2	0.496976	2.50988	0.000286357	0.00275932
SLITRK4	-1.11721	-0.222006	0.00028675	0.00276107
TAMM41	0.844517	0.516572	0.000286911	0.00276107
STK40	-0.493916	1.77411	0.000287112	0.00276122
TLCD1	1.27371	3.89545	0.00028914	0.00277893
OSM	-0.594453	0.426444	0.000291638	0.00280113
TESK2	0.838831	0.402622	0.00029278	0.00281028
LEMD1	-1.34953	0.25128	0.000294228	0.00282235
FMNL1	-0.662781	-0.881835	0.000294517	0.0028233
B3GALNT1	1.16016	5.34293	0.000294786	0.00282405
KSR2	1.00021	-0.542852	0.000297491	0.00284813
AMMECR1	0.742715	6.07517	0.000297836	0.0028496
PCP4L1	1.81504	3.13494	0.000299234	0.00286057
STING1	-0.876382	3.88689	0.000299369	0.00286057
MIR1245A	-1.57542	6.32712	0.000301744	0.00288141
AKR1C2	1.05987	-0.597242	0.000307923	0.00293853
CNTN2	-1.22087	-0.216088	0.000308448	0.00294165
LRP5L	0.763047	0.834615	0.000309871	0.00295332
CD53	-1.32617	6.26622	0.000311972	0.00297143
ARMC9	-0.720179	0.321031	0.000312648	0.00297597
CD81	-0.458727	7.91277	0.000313974	0.00298668
MAD2L1BP	1.1079	2.85898	0.000316408	0.0030079
STK32A	1.24177	0.363873	0.000317512	0.00301647
MMP12	-1.68204	6.8362	0.00031973	0.0030356
IQCH-AS1	0.774046	1.45927	0.000320145	0.0030376
IGLL3P	-1.1131	6.32956	0.000321745	0.00305083
IGHV1-69	-2.02111	3.80669	0.000324189	0.00307204
TBX5	1.899	2.54347	0.000326766	0.00309448
HPGDS	-0.580625	-0.701126	0.000330947	0.00313208
CCDC138	0.97775	1.94446	0.000331201	0.00313249
ARSJ	-1.1468	0.0152059	0.000333654	0.00315368
ZNF605	0.685849	-0.207933	0.000336754	0.00318095
MAPRE2	-0.746099	3.73069	0.000337065	0.00318187
SOS1	0.588109	6.02756	0.000338328	0.00319176
PLCH2	0.842402	-0.695029	0.000338828	0.00319445
CD302	-0.903246	4.31548	0.000339674	0.0032004
BIN1	-0.74048	1.66576	0.00034359	0.00323362
LINC01116	-1.1093	0.888691	0.000343763	0.00323362
GDE1	0.628761	6.6143	0.000343854	0.00323362
CYBB	-1.5743	3.99218	0.000344888	0.00324129
NKX2-2	1.35091	0.0420576	0.000346276	0.00325228
PMP22	-1.01462	6.83605	0.000346797	0.00325511
HEXB	-0.521416	7.22881	0.000347509	0.00325973
VSIG4	-1.18729	4.59071	0.000352394	0.00330347
VEGFC	-1.21787	4.43476	0.000355731	0.00333265
FPR3	-1.67586	3.13843	0.000357697	0.00334721
ADIRF	1.46883	9.01312	0.000357736	0.00334721
ASAH2	0.707037	-0.823777	0.000358494	0.00335219
ZBED8	0.877847	0.301509	0.000358887	0.00335375
AKR1E2	0.823126	-0.428853	0.0003607	0.00336857
ZNF513	0.654607	2.26133	0.000360942	0.00336872
CCNYL1	-0.864139	4.47669	0.000361346	0.00337037
IL21R	-0.805045	-0.313846	0.000362046	0.00337453
TMEM97	1.11454	7.70707	0.000362346	0.00337453
LINC02381	1.16233	0.0768204	0.000362474	0.00337453
ATAD2B	0.636026	4.52175	0.000362749	0.00337497
SCNN1G	1.76094	6.03736	0.000364182	0.00338619
RMI1	0.679292	4.91221	0.000364777	0.00338853
ZMYM2	0.46482	7.31485	0.00036489	0.00338853
PIK3R5	-0.596317	-0.24874	0.000366518	0.0034
C1QB	-1.53282	6.85531	0.000366584	0.0034
NNT-AS1	0.926506	3.364	0.000368254	0.00341336
ZCCHC8	0.465144	5.50392	0.000370901	0.00343575
ADAMTS5	-1.14322	3.19589	0.000371427	0.00343848
MSI2	0.761002	6.94149	0.000373692	0.00345729
TMEM139	1.41716	1.25858	0.000374507	0.00346267
TM6SF1	-0.749958	-0.258653	0.000375239	0.00346728
RAMP2	-0.577533	1.73638	0.000379533	0.00350478
GPSM3	-1.14973	1.79576	0.000379828	0.00350533
KCTD12	-0.866888	7.8208	0.000380108	0.00350573
FKBP9	-0.569757	5.89067	0.000382842	0.00352875
CLCN3	0.68897	6.53264	0.000383353	0.00353127
CHGB	1.70136	1.12319	0.000383874	0.00353388
SRSF1	0.353746	9.24435	0.00038424	0.00353506
S1PR1	-0.494475	-0.213903	0.000385278	0.00354241
SLC26A7	-1.3397	0.304301	0.000386099	0.00354777
SOX17	-0.556958	-0.934019	0.000392156	0.00360119
NIBAN1	-0.93067	6.44462	0.000392801	0.00360489
TOX2	-1.55763	1.61431	0.000396395	0.00363324
UGT2B17	-1.58001	0.926614	0.000396647	0.00363324
MIA	-1.27519	0.445633	0.000396842	0.00363324
ALOX5AP	-1.46009	3.66578	0.000396869	0.00363324
HLA-DQB1	-1.41647	6.65602	0.000397971	0.00364108
MZB1	-1.34692	3.35749	0.00040087	0.00366535
RAD9A	0.810793	1.92975	0.000401187	0.00366598
ZC3H12D	-1.27937	1.99154	0.000405175	0.00370015
NEK6	-0.812743	1.78614	0.00040575	0.00370313
MT2A	-0.996735	9.62533	0.000406686	0.00370938
HSD11B2	1.29169	0.478148	0.00040884	0.00372675
LRG1	1.09049	2.75336	0.00040979	0.00373311
HPGD	1.63464	8.09336	0.000412382	0.00375442
CD276	-0.503341	4.81043	0.000414212	0.00376877
NUP50-DT	0.825331	-0.809879	0.000415036	0.00377396
NCK1-DT	0.720754	0.85941	0.000415327	0.00377429
PAIP2B	1.00326	0.917587	0.00041857	0.00380144
MRC2	-1.08402	4.99597	0.000418861	0.00380175
PARGP1	0.631799	-0.473379	0.000419954	0.00380935
PCDH12	-0.414968	2.05162	0.000421907	0.00382472
SLC25A16	0.678136	3.06753	0.000422866	0.00383108
MYRIP	1.08566	-0.342733	0.000425281	0.00385061
KDF1	0.560993	2.6598	0.00042595	0.00385431
FOXL2	1.13382	-0.265136	0.000426471	0.00385668
PIK3R4	0.422796	5.80123	0.000428512	0.00387277
PTCHD1	1.74453	2.75454	0.000428929	0.00387419
YOD1	0.663362	5.23523	0.000430469	0.00388491
PIGW	0.548736	5.41107	0.000430639	0.00388491
MYNN	0.524409	4.32489	0.000431474	0.00389008
SNORD123	1.19931	3.90976	0.000432695	0.00389872
ZNF345	0.813231	-0.291245	0.000438585	0.00394939
NKAIN2	1.35957	0.732857	0.00043981	0.00395803
TSC22D1	-0.48404	7.66456	0.000440425	0.00396116
LINC01560	0.789831	1.14848	0.000442084	0.00397367
DLC1	-0.919517	4.02428	0.000445218	0.00399942
PDGFRA	-1.02193	6.62376	0.000445798	0.00400221
MIR4307HG	0.810537	-0.832003	0.000446724	0.0040081
RPRML	0.88504	-0.752863	0.00044818	0.00401873
SPIRE2	0.909015	1.29469	0.000448637	0.00402041
HDAC9	-1.15978	1.9855	0.000450186	0.00403185
CDC6	1.0038	3.10588	0.000451661	0.00404262
TGFBR2	-0.702548	6.50822	0.000453029	0.00405243
JAK3	-1.01433	2.51452	0.000455922	0.00407585
MT1H	-1.05442	7.51789	0.000456592	0.00407939
ZNF844	0.916556	0.583627	0.000457288	0.00408315
ZNF804A	-0.785329	-0.860885	0.000457579	0.00408329
PRKAG2-AS1	0.942023	-0.614628	0.000458756	0.00409133
LDLRAD4	-1.11749	1.40826	0.000459579	0.00409546
SFTPD	0.90694	-0.705337	0.00045977	0.00409546
SS18L2	0.460711	6.27835	0.000462743	0.00411947
TMEM99	0.969239	4.39187	0.000465201	0.00413887
STYK1	0.964694	3.33478	0.000467723	0.00415882
CYP2S1	1.42462	0.461137	0.00046822	0.00416074
GNA12	-0.591864	4.88442	0.000470128	0.0041752
MGLL	-1.0457	3.83538	0.000472265	0.00419167
LCAL1	0.886476	-0.801661	0.000472701	0.00419303
PLAU	-1.25211	7.25504	0.000473032	0.00419347
IPO5P1	0.794949	-0.0293739	0.000475969	0.00421361
EVI2B	-1.33905	4.78313	0.00047599	0.00421361
KRBOX1	1.10754	-0.018041	0.00047618	0.00421361
TAF4B	0.871402	1.76214	0.00047644	0.00421361
SKP2	0.755718	6.9534	0.000480576	0.00424767
HEATR5B	0.467863	4.28878	0.000481307	0.0042516
PEX19	0.639384	4.96493	0.000481943	0.00425468
MMEL1	0.772621	0.801511	0.000484297	0.00427293
DHRS11	1.01381	3.72861	0.000484606	0.00427311
ALDOC	1.14733	3.48784	0.000485549	0.00427888
CCL4	-1.46801	3.72913	0.000486385	0.0042837
THNSL1	0.828869	0.3824	0.000487722	0.00429293
TMEM216	0.633263	3.4388	0.000488231	0.00429472
IGKV2D-28	-1.89162	6.40841	0.000488503	0.00429472
GIMAP5	-1.12494	1.7053	0.000489625	0.00430203
TMEM106C	0.606672	4.87146	0.000489959	0.00430243
RRN3	0.548795	4.68471	0.000492229	0.00431981
MTMR3	0.666207	3.2651	0.000493755	0.00433063
COL13A1	-0.902444	2.61021	0.000494462	0.00433427
CEP95	0.577374	4.48885	0.000498584	0.00436783
OGFRL1	-1.0913	5.39451	0.000498935	0.00436833
DPY19L2	1.15288	0.0435314	0.000502193	0.0043936
AMDHD1	0.995411	-0.593379	0.000502521	0.0043936
SHC3	1.00873	-0.00234001	0.000502931	0.0043936
MACROD1	0.928901	3.61995	0.000503005	0.0043936
REL	0.758736	6.36181	0.000504746	0.00440622
SH2D4A	1.00425	1.99529	0.000508121	0.00443063
CLEC14A	-0.510872	1.31132	0.00050814	0.00443063
ZDHHC13	0.72359	5.26146	0.00051006	0.00444325
DOK2	-0.553807	0.795921	0.000510185	0.00444325
PPP1R17	2.11225	2.72076	0.000510895	0.00444683
RIOX2	0.558991	6.39727	0.000511329	0.00444799
CEBPG	0.514757	5.64571	0.000515416	0.00448092
CREB5	-1.13007	1.42478	0.000516881	0.0044892
ZNF670	0.754795	0.0756172	0.00051698	0.0044892
PLA2G2D	-0.784144	-0.719042	0.000517276	0.0044892
MRAS	-0.72593	1.01589	0.000518063	0.00449341
ERVMER34-1	1.11514	0.0228025	0.000519353	0.00450197
LST1	-0.91219	3.13773	0.000519792	0.00450315
NIPBL	0.546727	5.86417	0.000521479	0.00451513
GALNT11	0.48945	6.41257	0.000522822	0.00452412
CHEK2	0.704108	-0.0630552	0.000524328	0.00453451
SLC16A5	0.970378	4.04667	0.000530156	0.00458223
PRF1	-1.29016	3.74035	0.000530739	0.00458461
RHEX	1.19584	1.71961	0.000531264	0.00458648
TFAM	0.646034	5.33773	0.00053364	0.00460431
PCSK5	-1.19368	3.04199	0.000534041	0.0046051
STIMATE	-0.826694	1.82366	0.000545615	0.00470217
SELENOM	-1.18269	6.04828	0.000546601	0.00470793
HVCN1	-0.880325	2.37505	0.000546937	0.0047081
EBAG9	0.492086	6.45842	0.000548383	0.00471781
HLTF	0.562563	6.88462	0.000554521	0.00476785
TMEM44-AS1	0.544828	1.2563	0.000555597	0.00477175
SOX8	-1.50475	0.801313	0.000555793	0.00477175
CCDC198	1.2961	0.164735	0.000555939	0.00477175
CATSPER2	0.744778	-0.160642	0.000556703	0.00477556
MUC13	-0.763783	-0.602961	0.000557535	0.00477993
IKBIP	-0.822622	4.2143	0.000562002	0.00481544
PTRHD1	0.595033	6.51645	0.000562806	0.00481956
HS6ST2	1.34622	6.30948	0.000563703	0.00482445
B9D1	0.914362	0.179163	0.000564275	0.00482484
SEC31A	-0.369073	8.41475	0.000564398	0.00482484
POU2AF1	-1.5625	3.75481	0.000566863	0.00484268
QTRT1	0.680195	3.05578	0.000567137	0.00484268
CYBRD1	-1.10542	6.18216	0.000567558	0.00484349
ZNF483	1.25036	1.73872	0.000568251	0.00484401
GNMT	0.851757	-0.816441	0.000568271	0.00484401
CD72	-1.13887	0.499703	0.000570562	0.00486074
TMEM186	0.78538	2.76949	0.000577892	0.00492036
TRA2A	0.409275	6.17414	0.000583571	0.00496481
TRMT10C	0.620005	5.61346	0.000583781	0.00496481
NDUFA4L2	1.72422	3.93123	0.000588138	0.00499581
C17orf58	0.549199	6.02776	0.000588216	0.00499581
SPSB1	-0.760068	4.4918	0.000588568	0.00499581
NRXN2	1.13244	-0.264535	0.000588771	0.00499581
DGAT2	1.24973	4.54361	0.000590438	0.00500623
ZRANB3	0.6204	-0.178845	0.000590674	0.00500623
PCID2	-0.831529	5.61329	0.000594594	0.00503658
ZNF84	0.562009	4.95573	0.000595545	0.00504176
CCNT2	0.581714	5.64499	0.000597045	0.00505158
CILP2	-0.722585	-0.413567	0.000598655	0.00506089
NFKB2	-0.708355	-0.0735125	0.000599076	0.00506089
PARVG	-0.919605	0.836557	0.000599168	0.00506089
ZMYM1	0.663902	2.9234	0.000600813	0.0050719
MRS2	0.73245	5.29223	0.000604079	0.00509568
ATP1A4	1.42554	1.62799	0.000604316	0.00509568
GRP	-1.3398	0.599714	0.000605439	0.00510225
ERCC4	0.844907	1.37974	0.000606013	0.00510419
FOXN3	-0.444463	6.31925	0.000606482	0.00510525
RNF157-AS1	0.862599	-0.756595	0.000609271	0.00512581
POMT1	-0.75456	0.272472	0.000610408	0.00513248
ADCY9	-0.828439	2.64856	0.000612043	0.00514331
CCNA1	-1.49962	0.977337	0.000614134	0.00515606
NPR3	-1.19902	0.315219	0.000614254	0.00515606
GPC6	-1.43135	4.89231	0.000619967	0.00520106
TINF2	-0.443418	5.49619	0.000621102	0.00520765
SNED1	-0.614964	-0.845313	0.000623305	0.00522317
CCDC169	0.895501	-0.273058	0.000628435	0.00526319
NEFM	1.09641	-0.213027	0.000630176	0.00527434
LINC01004	1.1728	3.90609	0.000630476	0.00527434
PEX13	0.621027	6.73763	0.000635326	0.00531192
BOLA1	0.746467	-0.551474	0.000636511	0.00531883
NEMP1	0.695579	3.52057	0.000642816	0.00536849
PLAC1	1.53781	1.13559	0.000643414	0.00537046
LINC01770	-0.795867	-0.28458	0.000644551	0.00537693
LINC00973	-1.4346	0.717806	0.000647286	0.00539367
PATZ1	0.898027	4.61144	0.000647859	0.00539367
PPP4R2	0.444073	6.41521	0.00064795	0.00539367
IRAK1BP1	1.05511	1.75499	0.000648281	0.00539367
SRPK2	0.451768	6.04658	0.000648373	0.00539367
RALGPS2	0.652416	4.9674	0.000649912	0.00540275
GRIA3	-0.888455	-0.660154	0.000650193	0.00540275
NR2F6	0.749533	5.52797	0.000651818	0.00541323
RNF183	0.839898	-0.779726	0.000653101	0.00542085
DAPK3	-0.381427	4.55209	0.000654106	0.00542616
ZNF140	0.46283	4.67925	0.000656494	0.00544292
HEXD	0.842676	0.215642	0.000659145	0.00546186
DDR2	-0.813867	5.22688	0.000660897	0.00547332
GPR1-AS	1.35819	0.348699	0.00066262	0.00548453
PAQR7	0.841778	4.30769	0.000665706	0.00550701
COIL	0.499429	5.49347	0.000666714	0.00551014
ARHGAP18	-0.606095	5.63223	0.000666828	0.00551014
ATP10B	-1.1251	2.32184	0.000669729	0.00553104
LINC00893	0.744351	-0.685044	0.000671552	0.00554301
APBB2	-0.752433	3.89314	0.000673341	0.00555469
KCNJ4	-0.967527	-0.572975	0.000679295	0.00560069
ADSS1	1.4975	2.43023	0.00067988	0.00560241
COL9A2	1.30129	0.865505	0.000681179	0.00560873
ENPEP	-1.16238	2.24538	0.000681403	0.00560873
CD69	-1.40691	4.08018	0.000683931	0.00562642
CEP76	0.920439	3.70013	0.000687053	0.00564897
PPP3CB	-0.477635	6.2114	0.000688413	0.00565617
WWC3	-0.680997	5.04426	0.00068869	0.00565617
HLA-DRB1	-1.03654	8.58182	0.000690717	0.00566543
AXIN2	-0.971389	1.47489	0.000690789	0.00566543
TNFAIP3	-0.9319	7.22774	0.000691229	0.00566543
AP000251.1	0.897334	-0.624147	0.000691343	0.00566543
SCAMP5	0.704959	-0.840868	0.000693462	0.00567965
KRR1	0.561056	6.76123	0.000695407	0.0056896
HS3ST6	-0.97208	-0.485108	0.000695442	0.0056896
ACP3	-1.08584	-0.245731	0.000701594	0.00573677
MAGEH1	-0.793204	3.14358	0.000702383	0.00574006
HSDL2	0.778148	6.285	0.000716169	0.0058495
MTF2	0.590237	5.39037	0.000716812	0.00585153
KRT222	0.876466	-0.740475	0.000718731	0.00586397
PPP6R3	0.477365	6.48806	0.000721781	0.00588563
CLEC1A	0.994514	-0.186306	0.000724195	0.00590207
TTC32	0.634779	5.41482	0.000724713	0.00590305
ZNF562	0.571541	5.98109	0.00072826	0.00592693
ADORA1	1.01003	-0.368171	0.000728443	0.00592693
GPR68	-0.755885	2.64626	0.000729742	0.00593425
ANKRD33	-0.938961	-0.604006	0.00073095	0.00594082
IL4I1	-1.1771	0.456411	0.000732046	0.00594647
PIN4	0.444853	6.90137	0.000733174	0.00594713
LPAR3	1.4598	3.80554	0.00073318	0.00594713
LINC00663	0.691771	0.849799	0.000733614	0.00594713
KBTBD12	0.645148	-0.923991	0.000733729	0.00594713
TLR8	-1.47052	2.29538	0.000736288	0.00596461
LETMD1	0.551271	4.86748	0.000741021	0.00599969
TMEM106B	0.493769	7.28979	0.000744076	0.00602114
NCBP2AS2	0.625054	4.90761	0.000744944	0.00602186
LINC02575	0.973159	-0.361687	0.000744976	0.00602186
ECHDC3	1.57659	1.02678	0.000748755	0.00604911
P2RY13	-1.18242	0.107648	0.000750902	0.00606292
SPICE1	0.621981	4.34677	0.000751282	0.00606292
ABCC3	1.22282	5.50477	0.000757287	0.00610807
WASL	0.489373	6.26654	0.000759819	0.00612516
MIR141	0.665339	0.683253	0.000761	0.00613135
SYT16	1.61413	1.72358	0.000762961	0.00614383
ZNF24	0.545488	6.06241	0.000764916	0.00615623
ZNF700	0.568519	4.15724	0.000768277	0.00617993
LRRC1	0.649973	5.77265	0.000770405	0.00619179
ZNF320	0.818364	5.18764	0.000770586	0.00619179
WDR43	0.5239	5.42974	0.000777034	0.00624023
CDS1	0.864906	5.76715	0.000777662	0.00624189
RAD54B	0.677538	3.62225	0.000780095	0.00625804
NUP50	0.427439	6.49351	0.00078235	0.00627274
MYCN	1.82344	2.98613	0.000783562	0.00627907
RBM41	0.583735	3.84047	0.000785774	0.00629339
MPHOSPH10	0.452274	6.21184	0.000788023	0.00630714
RAD18	0.744781	2.88591	0.000788339	0.00630714
LINC01315	0.833735	-0.60163	0.000789016	0.00630743
NFATC1	-0.870804	1.11062	0.000789225	0.00630743
PALD1	-0.627981	-0.221142	0.000791328	0.00632083
FAM104A	0.400958	5.81038	0.000792711	0.00632848
IGHV4-61	-1.79825	4.4491	0.000797298	0.00636168
LOXL4	0.901756	0.00448911	0.000800236	0.00638169
PCDH17	-0.734843	4.67337	0.000804031	0.00640851
LTBP1	-0.682164	6.74869	0.000805168	0.00641413
STEAP1B	-1.28601	0.682884	0.000808837	0.00643991
KLK3	-0.686535	-0.780167	0.000810312	0.00644819
KRTDAP	-2.32506	5.56991	0.000812524	0.00646233
RIN2	-0.606311	7.13025	0.00081392	0.00646996
SLX4IP	0.635212	4.4574	0.000817279	0.00649319
LBH	-0.890352	4.96366	0.000820621	0.00651626
ITGA9	-0.997598	0.848112	0.000822664	0.00652899
C1QA	-1.34856	6.97214	0.000826792	0.00655626
AK9	0.869494	-0.430883	0.000826983	0.00655626
MARCHF1	-0.85724	4.57822	0.000828745	0.00656672
MME	-1.58956	4.27009	0.000829976	0.00657297
OCLNP1	1.14851	1.66002	0.00083084	0.0065763
DIRAS2	1.2232	0.213465	0.000835663	0.00661095
AP002495.1	0.90983	-0.416524	0.000838393	0.00662673
LRATD1	1.41164	6.45187	0.00083855	0.00662673
LILRA2	-0.639668	-0.891419	0.00083983	0.00663332
KCNJ5	-0.712265	-0.732419	0.000842516	0.00665099
POPDC2	-0.597166	-0.976073	0.000845354	0.00666985
ZNF26	0.614747	2.67246	0.0008473	0.00668166
ATRX	0.417686	6.52695	0.000851836	0.00671386
PPARG	1.36481	6.23001	0.000852808	0.00671795
ZBED9	0.761554	0.562004	0.00085366	0.0067211
SHROOM4	0.855416	-0.620783	0.000854656	0.00672537
TMEM51	0.686708	3.96388	0.000858513	0.00675215
UBXN10	0.692869	0.633236	0.000860046	0.00676063
IQCB1	0.450782	5.02564	0.000862524	0.00677643
CCDC74A	-0.840378	0.614963	0.000862969	0.00677643
GPR88	2.0317	2.70244	0.000867444	0.00680797
NAALAD2	-0.654934	-0.983361	0.000868342	0.00681142
HDAC11	0.779105	0.346069	0.000872028	0.00683579
CPQ	-0.670728	4.90611	0.000872371	0.00683579
RNF144B	-0.918035	4.77449	0.000875994	0.00686057
BTBD3	0.696212	5.91371	0.00088006	0.00688762
TLN1	-0.74805	3.82016	0.000880377	0.00688762
PHKG2	0.498424	-0.0297197	0.000882731	0.00690241
ALKBH6	0.603399	4.89631	0.000884043	0.00690903
LILRB3	-0.568669	3.18235	0.000884786	0.0069112
SLC33A1	0.501174	5.39449	0.000888665	0.00693784
B4GALT6	1.19484	3.23816	0.000891686	0.00695778
IPMK	0.594821	3.39318	0.00089497	0.00697973
TTC22	1.02566	4.98012	0.000898576	0.00700417
VSIG10	0.976841	5.44548	0.00090062	0.00701643
SERINC1	-0.506803	7.64214	0.000902051	0.00702389
RAC2	-1.00365	5.53723	0.000903586	0.00703216
CEP290	0.623506	3.45113	0.000904297	0.007034
TMCC3	-1.1134	3.69845	0.000908328	0.00706072
MAGI1	0.885641	5.05268	0.000908683	0.00706072
ZNF683	-0.513499	1.3452	0.000910378	0.00707019
WDR5B	0.610828	0.692211	0.000911816	0.00707765
WFIKKN2	0.804843	-0.845858	0.000914525	0.00709497
WAS	-0.586871	0.831724	0.000915308	0.00709734
PMS2P1	0.465456	5.30761	0.00091883	0.00712094
HLX	-0.658707	-0.64654	0.000922537	0.00714593
TRERF1	1.08156	3.52725	0.000923464	0.00714823
RPH3AL	0.694896	-0.738719	0.000923796	0.00714823
PAMR1	-0.54668	2.12391	0.00092504	0.00715412
ZNF507	0.447782	5.1393	0.000928935	0.00717719
CAPN5	1.32697	3.32864	0.000928989	0.00717719
TBL1XR1	0.398776	8.58287	0.000929898	0.00718048
UBE3A	0.382106	7.12351	0.000931081	0.00718587
GPR155	-0.978906	2.52037	0.000933386	0.00719992
SPAG4	0.95528	3.80137	0.000939103	0.00724026
TRIM71	1.31858	0.245121	0.000941351	0.00725382
KCNAB1	1.79814	2.90419	0.00094446	0.00727401
APBB1IP	-1.26035	4.14341	0.000948031	0.00729773
EYA2	1.45545	2.19758	0.000953268	0.00733423
RBBP4	0.409216	6.88045	0.000955578	0.0073482
ABHD10	0.522174	4.86948	0.000958694	0.00736835
HLA-DPB1	-1.07362	7.87801	0.000964551	0.00740953
ASCC2	0.959524	6.02671	0.000966065	0.00741732
TBX2-AS1	1.51744	2.87372	0.000966936	0.00742017
WDR6	0.716419	5.57562	0.000970066	0.00743874
SDR16C5	-1.66055	2.79802	0.000970358	0.00743874
TST	0.902933	5.76836	0.000972477	0.00745114
PPIG	0.404414	6.45133	0.000974126	0.00745468
ZBED5	0.439753	6.66182	0.000974251	0.00745468
CORIN	-0.719776	-0.799632	0.000974445	0.00745468
LINC01213	0.910924	-0.407218	0.000976049	0.00746311
HEG1	-0.824449	5.91855	0.000977099	0.00746729
RBP1	-1.58409	4.2834	0.00098363	0.00751333
FYN	-0.870578	5.16257	0.00098548	0.0075236
NSD3	0.554551	6.3629	0.000986523	0.00752769
DHX40	0.458646	6.45468	0.000987203	0.00752901
RSC1A1	0.540696	1.98157	0.000988695	0.00753599
SEMA5A	1.35416	4.70486	0.000989134	0.00753599
ZNF763	0.579168	0.445359	0.000990532	0.00754277
OSCAR	-0.581934	-1.01058	0.000991664	0.00754752
ZNF239	0.829032	-0.320897	0.000992713	0.00755163
CMYA5	1.16071	2.67409	0.00100051	0.00760704
ZNF606	0.449114	1.79236	0.00100118	0.00760827
CD2	-1.31787	3.88971	0.00100363	0.007622
MUC5B	0.963048	-0.59818	0.00100402	0.007622
WDR48	0.498879	4.56116	0.00100751	0.00764459
RPP25L	0.448896	4.34159	0.0010102	0.00766113
IP6K2	0.690077	5.44298	0.00101091	0.00766257
AATBC	1.26991	3.97424	0.00101472	0.00768756
LCMT1	0.451362	5.46064	0.00101734	0.00770347
TNIK	-0.944922	2.18475	0.00102382	0.00774861
SIK3	-0.603539	3.50078	0.0010284	0.00777924
MARVELD2	0.78119	5.59818	0.00103013	0.00778842
RELB	-0.635583	-0.555647	0.00103117	0.0077923
EVA1B	-0.574476	3.33152	0.00103174	0.00779264
CRELD1	0.704034	0.785594	0.00103651	0.00782466
LOX	-1.39422	5.16077	0.00103741	0.00782751
ELK3	-0.577136	7.23494	0.00103864	0.0078328
ZNF436	0.798197	5.28398	0.00104149	0.00785032
STAP1	0.941741	-0.547754	0.00104313	0.00785868
CABLES1	0.646676	1.12439	0.00104586	0.00787521
NUDT13	0.786091	-0.327679	0.00104821	0.00788893
DENND2A	0.944291	-0.13834	0.00106058	0.00797236
PRRX2	0.944571	-0.049533	0.0010607	0.00797236
SLC52A3	1.04909	1.51694	0.0010609	0.00797236
CNRIP1	-1.14246	1.87085	0.00106314	0.00798509
PLEKHH1	1.10148	4.76232	0.00107074	0.00803809
TEX264	0.425056	3.63573	0.00107696	0.00807852
UBR5-AS1	0.831685	0.327875	0.00107721	0.00807852
ZNF720	0.426895	5.51059	0.00108043	0.00809855
PTHLH	-1.5887	5.25592	0.00108106	0.00809919
TDRD12	1.68221	1.51972	0.00108215	0.00810334
ZNF354C	0.718624	-0.505578	0.00108342	0.00810874
P2RX7	-1.30399	1.33576	0.00108721	0.008133
GLCCI1	0.838591	5.98067	0.00108795	0.00813441
ATP6V1B2	-0.759638	5.32435	0.00110104	0.008227
MMP11	-1.5454	6.35659	0.00110144	0.008227
PLEKHA7	0.885434	4.02745	0.00110551	0.00825325
FNBP1	-0.724074	4.90541	0.0011118	0.00829606
METTL15	0.640055	3.1319	0.00111635	0.00832577
EPB41L2	-0.818647	4.25981	0.00112596	0.00839327
FPGT	0.542036	3.89229	0.00113612	0.00846476
TOX	-1.29026	1.03791	0.00114049	0.00849305
ATOX1	-0.524475	5.459	0.00114448	0.00851851
FAM118A	1.03674	1.99544	0.00114596	0.00852071
DPYSL4	-0.760989	-0.738023	0.0011461	0.00852071
SLC35E3	-0.789134	4.7274	0.00114693	0.00852071
WBP1L	-0.48143	5.42516	0.00114707	0.00852071
[truncated: 12,850 more rows]

## Sheet: S2. GSE32894 _EdgeR_result
SYMBOL	logFC	logCPM	PValue	FDR
ACTG2	-1.97113	7.20333	2.62e-24	7.65e-22
OLFM4	-1.89795	6.34639	3.37e-12	1.86e-10
SFRP1	-1.83135	4.11462	6.88e-23	1.74e-20
MFAP4	-1.81227	6.03061	1.31e-27	7.26e-25
SFRP2	-1.80746	4.1839	3.2e-21	5.95e-19
CTSK	-1.77996	5.69036	2.55e-29	2.33e-26
PAGE2	-1.77277	4.49505	1.26e-12	7.23e-11
PTGDS	-1.75825	5.1508	3.44e-20	5.65e-18
POSTN	-1.75647	4.40363	6.76e-25	2.12e-22
MYH11	-1.75267	7.04676	1.09e-20	1.91e-18
PAGE2B	-1.7142	4.25415	1.83e-13	1.17e-11
SCGB3A1	-1.66072	4.42243	1.67e-15	1.39e-13
ACKR1	-1.66043	4.40562	3.02e-33	4.88e-30
SPON1	-1.65403	4.84506	2.09e-28	1.47e-25
TAC3	-1.65074	5.99646	1.38e-10	5.91e-09
TAGLN	-1.61878	8.10538	3.6e-29	3.16e-26
LUM	-1.61625	7.63785	5.32e-23	1.36e-20
DCN	-1.61303	8.3806	1.09e-26	4.34e-24
CD69	-1.58857	5.33708	6.97e-19	9.22e-17
SULF1	-1.58099	4.85427	2.41e-19	3.49e-17
COL1A1	-1.57916	7.80581	3.32e-18	3.99e-16
CDH11	-1.54648	5.41331	6.23e-33	9.35e-30
COL3A1	-1.5459	8.07335	9.09e-27	3.81e-24
COL1A2	-1.53837	8.05867	1.49e-21	2.88e-19
TPSAB1	-1.51805	4.73203	3.09e-26	1.14e-23
COL15A1	-1.51663	5.21749	1.18e-38	8.26e-35
AEBP1	-1.51008	4.90856	1.77e-24	5.23e-22
COL5A1	-1.48753	6.22348	5.23e-20	8.39e-18
RARRES2	-1.42247	5.63075	3.1e-26	1.14e-23
CPA3	-1.41059	4.62425	7.89e-23	1.97e-20
COL6A3	-1.39356	7.46218	1.79e-18	2.24e-16
PDLIM3	-1.38375	4.51287	2.24e-26	8.56e-24
THY1	-1.37172	5.49597	3.94e-27	1.92e-24
GC	-1.36939	3.57031	1.15e-13	7.59e-12
COL6A1	-1.35984	5.74481	5.2e-16	4.61e-14
CTSG	-1.35882	3.95125	1.89e-22	4.41e-20
GREM1	-1.3588	3.93269	3.4e-19	4.76e-17
COL8A1	-1.35524	5.50051	1.04e-23	2.96e-21
PDGFRB	-1.34908	5.94446	8.85e-27	3.79e-24
CD248	-1.3446	5.12229	1.36e-24	4.09e-22
PLEK	-1.3412	5.29379	3.05e-15	2.43e-13
FCN1	-1.33747	4.19949	1.61e-25	5.54e-23
C11orf96	-1.33729	6.08989	8.16e-23	2.02e-20
CCL19	-1.32813	4.27858	6.6e-16	5.73e-14
SPARCL1	-1.32638	6.9826	5.07e-36	1.18e-32
COL5A2	-1.32624	6.58879	1.85e-16	1.74e-14
COL11A1	-1.32592	3.85347	2.78e-14	1.93e-12
GPR183	-1.30759	4.82918	5.2e-19	7.05e-17
LYZ	-1.28632	6.65348	3.93e-11	1.84e-09
CTHRC1	-1.28622	6.61948	4.08e-13	2.5e-11
ACTA2	-1.28345	9.02964	1.2e-27	6.81e-25
JCHAIN	-1.28327	6.55929	4.84e-08	1.42e-06
SPARC	-1.28145	6.8068	3.98e-32	5.21e-29
PDGFRA	-1.27609	5.96241	1e-28	8.12e-26
PRRX1	-1.27008	4.07027	6.8e-19	9.05e-17
PLAC9	-1.26908	3.75199	2.05e-27	1.08e-24
PODN	-1.26614	4.57609	3.24e-25	1.08e-22
COL6A2	-1.26219	4.58436	3.88e-18	4.58e-16
MMP11	-1.25572	5.20622	1.6e-10	6.77e-09
FNDC1	-1.25091	3.51126	5.43e-18	6.24e-16
CCN2	-1.24252	6.86664	3.62e-19	5.04e-17
ACTC1	-1.23533	3.19897	2.48e-15	2.02e-13
NR2F1	-1.23434	4.93945	1.11e-23	3.08e-21
APLNR	-1.23211	4.22144	1.02e-32	1.43e-29
CD93	-1.22933	6.12623	8.38e-38	4.4e-34
MYLK	-1.22907	4.25529	2.51e-28	1.7e-25
ADAMDEC1	-1.22196	4.49437	3.79e-15	2.95e-13
RGS5	-1.21989	5.80775	1.63e-26	6.33e-24
GNG11	-1.21668	5.54711	1.84e-28	1.33e-25
SMOC2	-1.21203	3.94894	1.6e-28	1.2e-25
TIMP2	-1.21151	6.47543	1.56e-17	1.72e-15
IL7R	-1.20459	4.73069	2.47e-17	2.6e-15
MMP9	-1.20155	5.65216	4.41e-08	1.3e-06
TMEM119	-1.19959	4.79838	1.35e-20	2.33e-18
MEG3	-1.19777	4.50102	8.19e-17	8.12e-15
CCL2	-1.19423	5.77904	1.71e-13	1.09e-11
KLK4	-1.19354	3.17511	2.7e-14	1.89e-12
KCNMB1	-1.18998	4.19298	1.6e-25	5.54e-23
MYL9	-1.17308	4.57318	4.35e-25	1.43e-22
OSM	-1.17207	3.83018	2.28e-12	1.28e-10
LILRA5	-1.17112	4.02446	1.83e-17	1.98e-15
VCAM1	-1.17087	6.07441	4.71e-17	4.8e-15
THRA	-1.1687	3.86349	1.15e-18	1.47e-16
LRRC32	-1.16669	4.83581	7.42e-31	7.43e-28
CALD1	-1.16159	6.50019	8.04e-22	1.67e-19
PRAC1	-1.16033	3.26666	3.22e-15	2.55e-13
A2M	-1.16026	7.3207	2.07e-33	3.63e-30
MFAP5	-1.16	3.37629	4.12e-19	5.66e-17
CNN1	-1.14526	3.33693	4.53e-18	5.28e-16
EFHD1	-1.13948	4.46722	4.02e-22	8.71e-20
CD48	-1.13785	4.53815	1.35e-15	1.14e-13
CRISPLD2	-1.12977	5.55877	9.07e-21	1.61e-18
SRGN	-1.12777	7.13491	5.75e-12	3.03e-10
VIM	-1.1176	8.19993	1.08e-18	1.4e-16
PDE4B	-1.1062	4.14218	1.34e-17	1.48e-15
LDB2	-1.10517	5.20478	2.71e-39	2.85e-35
COX7A1	-1.10252	4.71367	3.55e-36	9.32e-33
GYPC	-1.10241	4.21166	9.57e-22	1.95e-19
IRF8	-1.10064	4.86865	4.18e-16	3.75e-14
VCAN	-1.09542	5.90885	1.86e-11	9.17e-10
PCDH18	-1.09508	4.61816	2.03e-36	7.12e-33
PCP4	-1.09045	3.44414	8.66e-13	5.08e-11
GLT8D2	-1.08847	3.96728	1.09e-23	3.05e-21
CCL14	-1.08747	3.89218	1.99e-20	3.37e-18
FRZB	-1.08424	5.27672	9.83e-27	3.97e-24
SERPINE2	-1.0792	6.32413	8.01e-09	2.7e-07
MYADM	-1.07499	6.11237	3.98e-17	4.08e-15
C7	-1.07423	3.56093	3.8e-13	2.35e-11
SFRP4	-1.07249	3.19646	2.46e-15	2.02e-13
GSTA1	-1.06755	5.05775	3.22e-07	8.11e-06
IGKV2D-30	-1.06665	6.203	1.39e-05	0.000247559
MUCL1	-1.06166	3.7458	3.72e-11	1.75e-09
PROK2	-1.05182	3.38998	3.94e-13	2.42e-11
SUSD2	-1.05132	4.50192	1.63e-15	1.37e-13
CD52	-1.04871	5.16301	3.45e-11	1.64e-09
IGHV1-46	-1.04784	4.52787	4.97e-07	1.22e-05
SVEP1	-1.04432	4.24285	2.64e-19	3.77e-17
CLDN5	-1.04257	3.99267	2.1e-23	5.67e-21
PXDN	-1.03819	4.39772	5.98e-25	1.9e-22
CFD	-1.03515	6.62804	1.39e-12	7.93e-11
SERPINF1	-1.03515	4.20227	1.06e-20	1.87e-18
CSF3R	-1.03337	4.34595	5.86e-11	2.65e-09
FAM162B	-1.02813	5.20584	1.27e-23	3.46e-21
CCL3L1	-1.02798	5.67748	8.98e-08	2.51e-06
KLK5	-1.02625	3.68612	1.21e-07	3.3e-06
DKK3	-1.02553	6.96916	8.34e-22	1.72e-19
MS4A6A	-1.01529	5.78365	2.13e-14	1.52e-12
CXCL12	-1.01428	3.96834	1.61e-15	1.35e-13
GAS1	-1.0063	4.10583	1.49e-11	7.48e-10
HBA1	-1.00506	8.26721	1.82e-10	7.67e-09
BGN	-1.00432	8.71003	1.54e-16	1.48e-14
SRPX	-1.00345	4.87349	3.26e-09	1.17e-07
CLIP3	-1.00244	4.73752	1.08e-18	1.4e-16
IGKV1-9	-1.00142	8.2928	0.000168575	0.00212642
GSTA2	-0.998526	4.4207	1.1e-07	3.01e-06
CD79A	-0.991502	4.39676	5.29e-09	1.83e-07
SLCO2A1	-0.990776	5.55069	2.27e-19	3.34e-17
CD163	-0.990602	5.1769	1.59e-11	7.88e-10
C1S	-0.988616	5.71159	5.63e-11	2.55e-09
COL18A1	-0.986468	5.025	8.03e-20	1.25e-17
JAM3	-0.984575	4.96095	6.98e-29	5.87e-26
ANGPTL2	-0.981381	5.25562	1.92e-15	1.6e-13
MFRP	-0.980729	4.72767	4.21e-32	5.21e-29
COLEC12	-0.977569	3.98485	3.82e-17	3.93e-15
DHRS9	-0.974407	5.05397	1.95e-06	4.18e-05
IGKV3OR2-268	-0.974017	8.18744	0.000280682	0.00325526
TYROBP	-0.97369	6.27324	1.56e-11	7.75e-10
SOX18	-0.973227	5.91285	7.5e-28	4.38e-25
LTB	-0.972545	5.74543	1.83e-10	7.69e-09
FILIP1L	-0.97222	4.21928	4.73e-28	2.84e-25
IGFBP7	-0.972178	7.68156	1.49e-22	3.59e-20
LHFPL6	-0.971166	4.5113	1.78e-31	1.97e-28
MSRB3	-0.970665	3.66037	9.25e-27	3.81e-24
CD34	-0.969124	5.8724	1.64e-33	3.13e-30
IGKV1D-43	-0.968163	8.00258	0.000263805	0.00309886
NTM	-0.958059	4.21351	2.58e-16	2.39e-14
RGS2	-0.957989	6.51042	1.55e-12	8.83e-11
MGP	-0.957102	7.50779	1.95e-09	7.21e-08
CH25H	-0.956875	3.72363	8.45e-17	8.34e-15
PAMR1	-0.9563	4.86307	1.17e-21	2.35e-19
PDPN	-0.954311	5.31521	3.48e-12	1.91e-10
ITGB2	-0.952006	6.81066	7.61e-11	3.4e-09
PAPPA	-0.950814	4.069	2.12e-15	1.75e-13
CD79B	-0.950203	4.62497	1.29e-13	8.47e-12
ALB	-0.948587	3.41931	8.24e-08	2.33e-06
CYGB	-0.947764	4.84803	5.3e-27	2.48e-24
FDCSP	-0.945849	2.99088	8.47e-11	3.75e-09
KLRB1	-0.94551	4.55102	1.75e-11	8.64e-10
GIMAP4	-0.945235	5.42371	2.43e-19	3.5e-17
PTGS1	-0.943186	4.03244	4.55e-12	2.42e-10
TMEM158	-0.942247	6.19127	9.76e-09	3.23e-07
ISLR	-0.939603	3.3287	9.64e-18	1.08e-15
CDH5	-0.935922	4.29264	1.31e-36	5.5e-33
SELENOM	-0.935628	5.09299	3.77e-15	2.95e-13
PCDH17	-0.934038	4.85667	4.02e-26	1.43e-23
PMEPA1	-0.930918	5.05026	1.08e-09	4.13e-08
BHLHE22	-0.928725	3.48878	2.76e-20	4.57e-18
DACH1	-0.926289	3.8857	7.59e-19	9.97e-17
OLFML2B	-0.926057	3.73105	8.26e-18	9.33e-16
AQP9	-0.925257	4.18838	2.78e-08	8.54e-07
CXCR4	-0.922034	4.23647	5.16e-14	3.51e-12
EMILIN1	-0.92052	3.26797	6.5e-27	2.97e-24
LAMA4	-0.919505	4.43795	2.1e-21	4.01e-19
CYBRD1	-0.916447	5.4011	1.14e-12	6.63e-11
SELE	-0.915269	3.67931	1.76e-14	1.28e-12
SSC5D	-0.915091	3.21089	1.71e-18	2.15e-16
TCF21	-0.913979	3.78702	1.49e-19	2.23e-17
CLEC14A	-0.912438	5.00844	8.22e-34	1.73e-30
RGS1	-0.911845	5.61653	1.43e-08	4.6e-07
ITM2A	-0.910945	5.71216	2.75e-12	1.52e-10
COL4A1	-0.910496	7.82302	1.1e-19	1.67e-17
GIMAP7	-0.907992	4.57542	1.44e-20	2.47e-18
ADAM19	-0.906848	4.65482	1.02e-10	4.46e-09
RCN3	-0.906808	3.80102	3.19e-16	2.9e-14
HBB	-0.90597	8.58191	4.38e-09	1.53e-07
NAPSB	-0.901009	3.77122	4.85e-15	3.76e-13
HCST	-0.900603	5.80197	3.2e-11	1.53e-09
PZP	-0.899712	3.31755	7.32e-09	2.49e-07
AIF1	-0.898941	5.5111	2.31e-13	1.46e-11
C1orf162	-0.898767	5.12435	1.39e-13	8.99e-12
TM4SF18	-0.891812	4.26737	2.14e-27	1.09e-24
PLA2G7	-0.886641	4.41293	1.67e-11	8.29e-10
HSD17B6	-0.886485	3.60458	1.7e-17	1.85e-15
CCL8	-0.886371	5.12822	2.93e-07	7.44e-06
IGKV1D-33	-0.886345	7.55586	0.000777452	0.00756746
TPM2	-0.885946	7.38061	4.02e-11	1.88e-09
GZMK	-0.883795	4.03179	1.58e-10	6.7e-09
APOE	-0.883778	6.35651	8.66e-08	2.44e-06
VASN	-0.882714	5.16467	2.54e-15	2.05e-13
IL33	-0.882616	4.25107	6.19e-09	2.13e-07
EBF1	-0.881505	3.62265	1.93e-31	2.03e-28
CRIP1	-0.88099	6.76327	9.02e-11	3.99e-09
LMCD1	-0.880347	4.66262	9.99e-20	1.53e-17
CPXM2	-0.880219	3.34143	2.55e-25	8.63e-23
COMP	-0.879614	3.40273	5.94e-10	2.32e-08
MOXD1	-0.876192	4.23356	5.43e-11	2.47e-09
CAVIN1	-0.875761	6.50373	3.59e-13	2.23e-11
MZB1	-0.873759	4.64142	1.65e-07	4.38e-06
IGLL1	-0.873025	9.14905	0.000122416	0.00164277
TNFAIP6	-0.871693	4.07709	9.78e-09	3.23e-07
GUCY1A1	-0.871305	4.36359	7.85e-16	6.76e-14
CLC	-0.870686	3.2938	3.42e-12	1.88e-10
THBS1	-0.867163	5.76749	2.23e-11	1.09e-09
SYT11	-0.866425	5.20388	2.88e-13	1.8e-11
WFDC1	-0.865519	4.1083	2.38e-22	5.31e-20
TEK	-0.864084	3.7234	2.72e-36	8.17e-33
LAMC3	-0.863989	4.44953	6.5e-21	1.18e-18
CDH2	-0.863486	4.11371	8.74e-09	2.92e-07
FCER1G	-0.86323	5.34013	2.05e-09	7.49e-08
RHOJ	-0.862729	3.42486	6.96e-41	1.46e-36
EVI2B	-0.86103	3.87871	4.24e-13	2.58e-11
CHN1	-0.860143	4.39474	1.64e-17	1.8e-15
CRISP3	-0.857721	3.28581	9.47e-09	3.16e-07
CLDN11	-0.8564	4.78261	6.88e-09	2.35e-07
IFIT1	-0.855841	5.22415	2.78e-07	7.09e-06
CSF1R	-0.855671	5.92198	1.45e-11	7.3e-10
VWF	-0.854497	7.80947	1.35e-21	2.65e-19
ABI3BP	-0.854169	3.68292	2.49e-16	2.32e-14
LOXL4	-0.853757	4.36564	9.06e-08	2.52e-06
SYT4	-0.852118	2.8203	4.98e-10	1.98e-08
RGS13	-0.850601	3.00663	2.46e-10	1.02e-08
COL10A1	-0.850048	3.18531	2.96e-09	1.06e-07
CPED1	-0.850007	4.10521	3.85e-19	5.32e-17
WIPF1	-0.843673	4.16914	1.08e-17	1.2e-15
LY96	-0.841735	5.79905	2.01e-09	7.42e-08
ECM2	-0.840812	3.7425	3.82e-27	1.91e-24
F13A1	-0.837464	4.3112	3.61e-13	2.24e-11
DACT3	-0.834287	3.87827	3.45e-22	7.56e-20
LORICRIN	-0.833925	3.34761	2.77e-06	5.8e-05
CD19	-0.832567	3.29141	1.9e-10	7.97e-09
EVI2A	-0.831788	3.78581	1e-16	9.76e-15
WAS	-0.825272	4.90315	8.51e-12	4.36e-10
PAPSS2	-0.824893	4.11092	4.61e-19	6.29e-17
FAP	-0.822982	3.50804	6.49e-10	2.52e-08
DOCK2	-0.822471	4.77104	6.03e-12	3.15e-10
CPVL	-0.822053	5.3001	1.07e-10	4.67e-09
EFEMP1	-0.821486	4.75385	4.72e-06	9.39e-05
PPP1R14A	-0.819259	4.81268	1.28e-28	1e-25
SLC7A7	-0.819095	4.74782	9.47e-12	4.83e-10
FAM110D	-0.818601	3.83361	4.44e-27	2.12e-24
SYNM	-0.818248	3.9759	1.04e-09	3.96e-08
IGDCC4	-0.817437	3.77342	2.93e-21	5.5e-19
ZNF521	-0.817355	3.15804	3.67e-26	1.33e-23
CLEC4A	-0.816918	3.84826	1.28e-12	7.32e-11
EDNRA	-0.814643	3.70657	2.85e-22	6.3e-20
CCN1	-0.813266	5.61035	4.03e-09	1.41e-07
OLFML3	-0.811874	3.56798	2.84e-19	4e-17
MYBPHL	-0.81077	2.84082	1.65e-09	6.19e-08
CPXM1	-0.80878	3.28868	4.77e-18	5.54e-16
PIGR	-0.807715	5.19432	2.96e-05	0.000479251
DPYSL2	-0.807396	6.64029	3.81e-13	2.35e-11
C1QTNF1	-0.806762	4.64238	3.21e-11	1.53e-09
C1QB	-0.803345	6.32395	6.88e-08	1.97e-06
TCF4	-0.802857	4.34158	5.91e-18	6.75e-16
FAM107A	-0.802795	3.50584	1.86e-18	2.31e-16
TMEM176A	-0.801046	3.96597	1.13e-14	8.4e-13
CORO1A	-0.800299	4.32788	5.12e-12	2.7e-10
LIPF	-0.797798	3.08105	3.82e-09	1.35e-07
DES	-0.797366	3.018	1.33e-10	5.71e-09
ADH1A	-0.797053	5.72831	0.000439475	0.0047606
CPE	-0.796109	4.61811	9.1e-12	4.65e-10
SLAMF6	-0.795844	4.11506	8.41e-10	3.24e-08
TFPI2	-0.795108	3.72768	3.86e-07	9.6e-06
ISG20	-0.793551	6.25618	1.05e-08	3.43e-07
LBH	-0.790932	5.00298	2.09e-18	2.56e-16
CYYR1	-0.790794	3.96326	7.14e-27	3.19e-24
IFFO1	-0.790691	4.51019	1.07e-14	8.05e-13
MFNG	-0.789707	4.22201	5.97e-20	9.5e-18
ALOX5AP	-0.788938	6.49987	7.74e-07	1.83e-05
FCN3	-0.787828	3.93301	1.15e-19	1.75e-17
GJA4	-0.784876	3.59416	7.43e-27	3.25e-24
PECAM1	-0.78466	4.71826	1.84e-22	4.35e-20
FPR1	-0.783673	3.42998	1e-10	4.39e-09
APOD	-0.781765	5.61804	5e-05	0.000763671
PEG3	-0.779509	3.68066	3.49e-07	8.74e-06
AP1S2	-0.779041	5.17268	2.33e-15	1.91e-13
SLCO2B1	-0.775907	5.09199	2.26e-11	1.1e-09
TGM2	-0.775869	5.62959	9.39e-08	2.6e-06
TNFSF13B	-0.774123	4.54229	1.22e-10	5.27e-09
SPOCK2	-0.771852	5.17271	4.7e-12	2.49e-10
ACP5	-0.771046	4.06392	4.08e-11	1.9e-09
RUNX3	-0.770842	4.74856	2.04e-09	7.49e-08
ADGRF5	-0.770506	6.07507	1.1e-15	9.42e-14
TDO2	-0.770151	3.9434	9.65e-11	4.23e-09
HSPB6	-0.769208	3.1359	2.24e-16	2.1e-14
RASL12	-0.769175	3.57384	3.41e-28	2.11e-25
CXCL13	-0.768515	3.84517	1.59e-06	3.47e-05
CCND2	-0.767296	6.67896	4.91e-09	1.71e-07
CD37	-0.767212	3.39628	3.76e-14	2.58e-12
CCL3	-0.766794	4.34829	1.63e-06	3.55e-05
HDC	-0.763273	3.21431	2.49e-15	2.02e-13
ZEB2	-0.761633	3.52786	2.85e-21	5.4e-19
ADGRA2	-0.760112	3.52166	8.07e-25	2.5e-22
LILRB5	-0.759888	3.5605	1.74e-14	1.27e-12
CLEC11A	-0.759606	3.72025	4.74e-16	4.22e-14
ARHGAP9	-0.758623	4.38601	4.36e-10	1.75e-08
CD2	-0.757387	4.59674	2.02e-08	6.31e-07
ANPEP	-0.757179	3.25411	7.82e-12	4.04e-10
COL4A2	-0.757158	4.58557	1.19e-18	1.52e-16
CCL13	-0.756188	4.66216	1.72e-07	4.54e-06
MS4A4A	-0.755883	3.96187	9.69e-16	8.32e-14
RAMP3	-0.754969	3.47816	2.72e-30	2.59e-27
SCARA5	-0.754788	3.04946	1.17e-16	1.14e-14
HEYL	-0.754566	4.44739	7.03e-16	6.08e-14
FBLN2	-0.754355	4.58904	9.61e-09	3.19e-07
COL16A1	-0.752476	4.54445	5.42e-08	1.57e-06
C1R	-0.75172	4.36366	2.62e-11	1.26e-09
FOXF1	-0.751585	3.56704	2.49e-23	6.61e-21
CYTL1	-0.747273	2.81613	2.07e-20	3.48e-18
CYTH4	-0.74687	3.95488	2.07e-11	1.02e-09
RECK	-0.746739	3.48271	4.19e-22	8.99e-20
LAPTM5	-0.745984	5.35696	6.39e-09	2.19e-07
GASK1B	-0.743161	5.35613	9e-13	5.27e-11
FBLN5	-0.74216	3.90672	1.24e-21	2.47e-19
C1QC	-0.740168	5.88287	9.22e-08	2.55e-06
CAVIN3	-0.738271	4.97572	3.97e-09	1.4e-07
LCN2	-0.734796	8.12429	0.00126901	0.0111257
TOX2	-0.733405	5.50946	7.29e-07	1.73e-05
COL12A1	-0.730051	4.54631	2.38e-10	9.88e-09
RCAN2	-0.72949	4.70175	1.26e-12	7.23e-11
CCL21	-0.729254	3.04304	6.76e-14	4.55e-12
SIRPA	-0.728637	5.64314	5.73e-08	1.66e-06
IGHG2	-0.727553	6.5927	0.00488165	0.0317119
ARHGAP15	-0.727219	4.43253	1.06e-10	4.61e-09
MAP1B	-0.725236	3.7676	3.2e-17	3.32e-15
HLA-DRB6	-0.723048	6.24438	1.72e-06	3.72e-05
CD3D	-0.72169	5.24373	4.49e-07	1.11e-05
OLFML1	-0.718241	3.22508	1.09e-24	3.32e-22
ENTPD1	-0.714718	4.09265	4.95e-23	1.28e-20
CD14	-0.714623	7.80785	7.39e-08	2.1e-06
RIPOR2	-0.714268	3.49245	4.69e-11	2.16e-09
CDH17	-0.71417	2.75537	1.18e-09	4.49e-08
SEPTIN4	-0.713306	4.16689	6.5e-20	1.03e-17
NREP	-0.712274	5.54617	1.54e-08	4.91e-07
GCNT3	-0.711936	3.56871	2.7e-06	5.66e-05
ECRG4	-0.710062	2.73147	3.83e-14	2.62e-12
TPM1	-0.710056	6.47022	1.01e-09	3.87e-08
ST6GAL1	-0.70966	4.6983	1.06e-08	3.46e-07
ITGAX	-0.709589	3.52935	5.44e-10	2.14e-08
CALCRL	-0.709502	3.59605	4.07e-18	4.78e-16
ITGA11	-0.70832	3.10862	9.47e-15	7.19e-13
HEPH	-0.7078	3.04972	5.5e-19	7.41e-17
STOM	-0.706771	6.93272	2.21e-10	9.21e-09
SLC11A1	-0.706575	3.58211	1.11e-08	3.59e-07
NOS3	-0.704967	3.39322	1.48e-19	2.23e-17
NID2	-0.704823	3.23992	5.45e-21	9.96e-19
JAML	-0.70323	3.83713	2.33e-14	1.66e-12
EGFLAM	-0.702289	4.72859	6.76e-13	4.06e-11
DOCK10	-0.701745	4.28629	9.5e-12	4.84e-10
KLF9	-0.701132	5.79726	2.71e-09	9.8e-08
C15orf48	-0.700996	6.44468	0.000150472	0.00193761
JAM2	-0.699422	3.2751	4.46e-22	9.46e-20
GRAP	-0.698807	4.06812	4.19e-20	6.78e-18
GVINP1	-0.698103	4.11917	1.53e-11	7.65e-10
CCDC3	-0.69674	3.96118	2.8e-19	3.98e-17
MAEL	-0.694514	2.88452	9.15e-08	2.54e-06
CEMIP	-0.692986	4.73032	6.57e-06	0.000125248
HLA-DPA1	-0.691853	7.64587	4.53e-06	9.03e-05
CCL4L2	-0.69145	4.73405	4.83e-05	0.000739212
PLPPR4	-0.691192	3.48524	7.24e-12	3.75e-10
FXYD6	-0.690959	3.10711	4.83e-18	5.58e-16
STAB1	-0.690685	3.83922	4.55e-14	3.1e-12
CAV1	-0.689047	6.5895	5.66e-07	1.37e-05
FSTL1	-0.687981	5.25241	4.11e-13	2.5e-11
NDNF	-0.68492	3.17509	2.16e-17	2.3e-15
FLNC	-0.684885	4.48382	0.000141265	0.00183819
IFIT2	-0.682788	5.05483	1.78e-07	4.66e-06
IGHV2OR16-5	-0.680455	4.25229	0.000266445	0.00311941
GRK5	-0.679775	4.60388	1.11e-14	8.3e-13
DIO2	-0.679477	3.57859	1.65e-09	6.19e-08
EMCN	-0.678731	3.32646	1.29e-20	2.25e-18
PLA2G4C	-0.677926	3.83418	2.75e-16	2.53e-14
CD53	-0.677158	3.5488	2.59e-12	1.44e-10
NPPB	-0.675519	2.79865	8.3e-08	2.34e-06
PLVAP	-0.6751	4.13493	2.59e-20	4.32e-18
C2CD4B	-0.674652	4.26751	1.45e-07	3.88e-06
ITGA8	-0.674178	3.23596	1.64e-19	2.43e-17
HTRA1	-0.673837	6.43713	2.87e-08	8.8e-07
AGR3	-0.673233	3.38712	4.81e-07	1.18e-05
FMOD	-0.671225	3.44438	1.73e-16	1.64e-14
ABCA8	-0.666676	3.62344	4.36e-12	2.33e-10
HLA-DQA1	-0.666316	6.52992	0.000181064	0.00225152
MMRN1	-0.66587	2.9052	7.68e-20	1.2e-17
GLIPR2	-0.664288	5.63826	5.05e-07	1.23e-05
FERMT3	-0.662004	4.17754	3.8e-12	2.07e-10
DUOXA2	-0.660391	4.47276	0.000889227	0.00838739
LCP1	-0.657789	7.54642	2.77e-06	5.8e-05
IFITM1	-0.65703	7.12642	1.29e-05	0.000232323
SCG5	-0.65626	4.43767	2.8e-05	0.000456909
PDGFD	-0.654901	3.79462	2.12e-17	2.26e-15
SOCS3	-0.654138	4.23482	1.38e-07	3.71e-06
CYP1B1	-0.653044	4.08424	3.17e-05	0.000510152
ENG	-0.650046	4.75783	3.81e-18	4.55e-16
EVA1A	-0.649742	3.13787	1.71e-07	4.52e-06
PDE5A	-0.648791	4.78085	1.2e-13	7.91e-12
IFIT3	-0.648553	4.93138	3.19e-06	6.58e-05
LY86	-0.64848	3.76699	5.91e-12	3.1e-10
CXCL8	-0.648276	8.39442	0.00375167	0.0258581
FAM20C	-0.647564	4.01314	4.68e-08	1.37e-06
ADAMTS9	-0.646897	3.40789	2.14e-22	4.9e-20
LEF1	-0.645586	3.87357	6.17e-19	8.26e-17
TBC1D10C	-0.645073	3.67914	3.26e-10	1.33e-08
CYTOR	-0.644297	6.85914	1.58e-06	3.46e-05
SAMSN1	-0.642423	3.42658	4.62e-11	2.13e-09
GPR65	-0.641698	3.64758	5.98e-13	3.61e-11
NUAK1	-0.640183	5.07479	3.63e-10	1.47e-08
ADCY4	-0.63994	3.6712	6.45e-16	5.64e-14
ADH1C	-0.639691	4.88464	0.00446329	0.0295607
PSORS1C2	-0.639247	4.5547	0.000835047	0.00801668
ADAMTS1	-0.638182	4.70624	1.42e-08	4.56e-07
RASAL3	-0.636534	4.734	2.35e-08	7.29e-07
S1PR1	-0.636325	3.54182	4.46e-25	1.44e-22
GAS7	-0.635416	3.08588	7.06e-18	8.02e-16
C14orf132	-0.634937	3.83766	2.42e-07	6.22e-06
TMEM200A	-0.633937	3.5225	8.16e-12	4.2e-10
HLA-DMB	-0.633035	7.18266	5.32e-06	0.000104602
SELP	-0.63253	2.94275	2.36e-17	2.49e-15
STX2	-0.631967	4.29288	3.09e-08	9.4e-07
CD209	-0.630749	3.40145	1.98e-13	1.25e-11
PALLD	-0.630274	6.25379	9.07e-07	2.1e-05
BMP4	-0.629896	4.60057	1.71e-08	5.4e-07
FCGR2A	-0.62886	4.69496	1.14e-06	2.58e-05
EGFL6	-0.62878	5.42729	1.47e-08	4.69e-07
ENPP2	-0.628277	4.92008	1.43e-07	3.83e-06
FOLR2	-0.627761	3.60146	1.39e-13	8.99e-12
CCL4	-0.62753	4.10714	1.43e-05	0.00025263
CRYAB	-0.626238	3.80032	1.62e-08	5.14e-07
LYVE1	-0.625441	3.09378	4.07e-12	2.2e-10
S1PR3	-0.624508	3.7821	1.21e-10	5.23e-09
RGL1	-0.623631	5.67342	3.91e-12	2.12e-10
CD247	-0.623168	4.88852	1.45e-06	3.21e-05
FERMT2	-0.62298	5.80167	7.93e-09	2.68e-07
SHE	-0.622884	3.5098	4.06e-20	6.61e-18
FGL2	-0.620888	4.66029	3.11e-08	9.44e-07
TRPV2	-0.620887	3.44595	2.62e-15	2.1e-13
RGCC	-0.620494	6.68542	2.25e-13	1.43e-11
HAVCR2	-0.617931	5.37916	2.64e-06	5.55e-05
OLFML2A	-0.617399	4.70345	5.15e-08	1.5e-06
GIMAP5	-0.616679	3.77458	3.08e-16	2.81e-14
ADAMTSL2	-0.616317	4.51535	1.98e-15	1.64e-13
GAS6	-0.61622	5.07278	2.95e-08	9.01e-07
PID1	-0.61621	3.0264	1.88e-18	2.33e-16
FCER1A	-0.615436	4.27023	5.77e-06	0.000112226
PARVG	-0.614816	3.50983	8.46e-13	4.98e-11
G0S2	-0.614349	3.42518	1.02e-05	0.000187424
PI16	-0.61401	2.92902	1.6e-09	6.02e-08
CT45A3	-0.613107	3.56332	0.000228536	0.00273969
ITGAM	-0.612764	3.37934	4.74e-11	2.17e-09
VCY	-0.611323	2.96269	1.26e-05	0.000228022
ATP6V0A4	-0.611008	3.62402	0.000114932	0.00156122
COL14A1	-0.609912	3.22335	4.52e-21	8.34e-19
TNC	-0.609598	4.74978	1.97e-05	0.000332996
GZMA	-0.608942	4.49213	4.15e-05	0.000648251
INMT	-0.608875	3.20682	3.29e-17	3.41e-15
CXCL14	-0.608569	4.94084	1.04e-06	2.37e-05
CAMK1G	-0.608517	4.03627	7.88e-05	0.00113198
FYB1	-0.607595	4.73711	2.28e-05	0.000379888
PPP1R16B	-0.607135	3.32175	2.16e-12	1.21e-10
NRP1	-0.60699	4.9453	2.88e-07	7.31e-06
PIM2	-0.606922	5.1792	9.94e-07	2.28e-05
IL1B	-0.606585	5.39408	0.00271955	0.0203169
MUC5AC	-0.604918	3.1297	8.42e-07	1.96e-05
TNFRSF4	-0.603471	3.73692	7.54e-13	4.49e-11
SORBS1	-0.603404	3.52494	1.53e-09	5.77e-08
IGSF6	-0.603141	3.49175	2e-11	9.85e-10
CNRIP1	-0.602337	2.91779	6.93e-21	1.24e-18
SIGLEC10	-0.601338	3.50928	2.35e-09	8.54e-08
P2RY8	-0.600114	3.15859	1.81e-14	1.31e-12
PRPH	-0.598904	3.04066	3.73e-08	1.11e-06
DPYSL3	-0.597723	6.13789	5.28e-05	0.000798727
ANTXR1	-0.597673	7.49164	1.3e-10	5.59e-09
CFB	-0.595922	5.89349	0.00101099	0.00927495
MEOX1	-0.594262	3.09837	5.7e-16	5.03e-14
PCSK5	-0.592658	3.45578	7.08e-13	4.24e-11
HSPA6	-0.591505	6.0955	0.000679159	0.00681267
COL13A1	-0.591144	3.38382	2e-17	2.16e-15
LST1	-0.59082	3.629	1.4e-11	7.06e-10
FYN	-0.590558	4.03069	7.16e-13	4.28e-11
HAS2	-0.589004	3.18967	3.37e-07	8.47e-06
MSX1	-0.588503	4.36805	1.03e-11	5.23e-10
HCLS1	-0.588232	6.37116	0.000128064	0.00169903
DYSF	-0.587477	3.68309	1.1e-18	1.42e-16
SPINK6	-0.586401	2.94127	2.17e-05	0.000363725
PDGFC	-0.585927	4.27208	9.55e-08	2.63e-06
GPR162	-0.585687	3.56276	2.07e-14	1.48e-12
IFITM2	-0.585465	8.27624	1.53e-06	3.35e-05
CCDC178	-0.585433	2.93093	5.95e-16	5.23e-14
CD86	-0.585178	4.19943	1.61e-08	5.12e-07
TNFRSF17	-0.584879	3.23343	8.25e-07	1.93e-05
VPREB3	-0.58473	2.99476	9.63e-08	2.65e-06
CLDN18	-0.584714	3.79034	1.3e-05	0.000233369
KCNJ8	-0.582914	3.43815	6.58e-17	6.59e-15
KCTD12	-0.582509	4.79942	9.12e-09	3.05e-07
GIMAP8	-0.580925	4.12621	1.66e-14	1.22e-12
IKZF1	-0.580024	3.26258	3.56e-11	1.68e-09
PDK4	-0.579294	4.34508	5.65e-06	0.00011044
TBXAS1	-0.578984	3.76541	7.33e-11	3.28e-09
RNASE6	-0.578355	3.5319	1.51e-10	6.42e-09
CEACAM7	-0.576654	3.77359	0.00087434	0.00829538
CDH6	-0.576633	3.55597	2.66e-18	3.21e-16
BTK	-0.576016	3.38281	6.26e-11	2.8e-09
CGB1	-0.575411	3.30481	5.49e-07	1.33e-05
PSG4	-0.574054	3.14648	4.03e-07	9.98e-06
PRUNE2	-0.572491	3.09886	5.85e-10	2.29e-08
TNFAIP3	-0.57223	5.13383	4.75e-06	9.43e-05
C5AR1	-0.571957	3.09604	8.51e-12	4.36e-10
ELMO1	-0.571536	3.39028	2.69e-17	2.81e-15
SPI1	-0.571364	3.49285	3.62e-11	1.71e-09
C5orf46	-0.571339	3.02937	1.27e-05	0.000228762
TSHZ3	-0.571071	4.0554	1.74e-08	5.49e-07
AGT	-0.569453	2.75163	2.25e-14	1.6e-12
FCRLA	-0.569422	4.02411	0.000637174	0.0064438
GLIPR1	-0.569159	3.83145	1.85e-07	4.84e-06
SNCAIP	-0.568719	4.14542	1.59e-05	0.000276797
GPR4	-0.568298	3.55692	1.01e-21	2.05e-19
AXL	-0.567832	4.76069	1.51e-07	4.03e-06
GNLY	-0.567583	4.11542	7.73e-05	0.00111277
PRICKLE1	-0.567426	3.92932	9.54e-07	2.2e-05
CHST15	-0.567405	4.4018	4.35e-05	0.000673237
CLIC4	-0.566663	6.22059	6.75e-06	0.000128447
ALPK2	-0.566076	3.1189	1.15e-09	4.39e-08
TNFRSF6B	-0.56596	4.35183	0.000325256	0.00369075
STAT4	-0.564653	3.53886	4.71e-10	1.87e-08
ISG15	-0.563704	6.57624	1.76e-05	0.000300638
APOLD1	-0.563388	3.8153	3.33e-15	2.62e-13
SHANK3	-0.562654	4.54036	1.43e-09	5.4e-08
HEY2	-0.562376	3.67859	2.07e-14	1.48e-12
GHR	-0.560202	3.14936	2.41e-11	1.16e-09
CGB3	-0.557547	3.13892	2.1e-07	5.46e-06
RAB3IL1	-0.556546	4.06588	1.28e-07	3.47e-06
GPR34	-0.55586	3.42143	4.51e-12	2.4e-10
SH2D3C	-0.555655	3.40921	9.09e-20	1.4e-17
RFTN1	-0.555106	6.29488	3.88e-08	1.16e-06
HSPA12B	-0.554806	3.14934	9.07e-24	2.61e-21
MRGPRF	-0.55475	3.00517	1.52e-14	1.12e-12
CLEC3B	-0.554521	2.98554	8.58e-17	8.43e-15
ITGA1	-0.553953	3.42128	4.83e-17	4.88e-15
GPX8	-0.553594	4.65384	3.8e-05	0.000600089
PRDM1	-0.553469	5.37274	9.56e-08	2.63e-06
MEF2C	-0.553087	3.37344	3.32e-16	3.01e-14
MMP13	-0.552592	3.36126	0.000165252	0.00209461
GEM	-0.551614	3.03497	5.41e-14	3.67e-12
NLRP3	-0.550817	3.24812	5.91e-10	2.31e-08
ANGPT2	-0.550656	4.97918	2.67e-10	1.1e-08
HEG1	-0.550544	3.87294	6.05e-15	4.67e-13
TENT5C	-0.549629	5.01425	2.33e-05	0.000387621
FHL1	-0.549085	3.69161	1.73e-07	4.56e-06
PIK3CG	-0.547788	3.8842	1.52e-08	4.85e-07
TSPAN4	-0.547747	4.87921	1.85e-07	4.84e-06
C1QA	-0.54766	3.63555	4.42e-10	1.77e-08
PROS1	-0.546735	4.98634	7.95e-07	1.86e-05
TGFB1I1	-0.546183	3.83484	2.34e-11	1.14e-09
PNMA2	-0.545615	3.14046	8.07e-09	2.71e-07
DPT	-0.545609	2.82961	2.91e-10	1.19e-08
ALPL	-0.544719	4.86518	2.15e-08	6.69e-07
KLHL5	-0.544297	5.30577	2.65e-08	8.15e-07
NUPR1	-0.544032	4.40093	3.12e-05	0.000501918
CD6	-0.54258	3.79446	6.77e-07	1.61e-05
MSN	-0.541465	6.53567	1.93e-05	0.000326066
LAMP3	-0.541185	4.86373	2.93e-05	0.000475303
BIN1	-0.540286	4.39861	1.62e-06	3.53e-05
GADD45B	-0.539918	4.87012	1.39e-05	0.000247559
OLFM1	-0.539806	4.22339	0.000263381	0.00309561
EPHA3	-0.539666	2.8574	2.24e-22	5.05e-20
RBP1	-0.539316	5.35939	0.00130183	0.0113707
KITLG	-0.539208	3.76768	6.33e-09	2.17e-07
PTGIS	-0.538654	2.90244	3.92e-09	1.39e-07
IGF1	-0.5376	2.88191	3.94e-11	1.85e-09
SELENOP	-0.536963	5.78539	7.79e-05	0.00112092
STING1	-0.536651	5.29976	3.39e-09	1.21e-07
TGFBI	-0.536106	7.62002	0.000552697	0.00572445
ACTN1	-0.535268	6.77701	2.15e-06	4.58e-05
EBI3	-0.534698	3.09762	1.53e-11	7.65e-10
MAMDC2	-0.534628	3.3203	7.77e-08	2.21e-06
ADAP2	-0.533757	4.86243	1.39e-09	5.26e-08
TLR7	-0.533596	3.44748	2.75e-09	9.9e-08
IFITM3	-0.533212	8.1248	3.68e-05	0.000583814
RASGRP3	-0.532858	4.16983	9.05e-15	6.92e-13
IGFL2	-0.532178	2.66763	9.43e-08	2.6e-06
GTSF1	-0.531833	3.83881	0.00264745	0.0199262
RGS4	-0.531509	3.13246	5.06e-08	1.48e-06
COX4I2	-0.530989	3.17018	9.1e-18	1.02e-15
REG4	-0.530951	3.63802	0.00213332	0.0168453
HBG2	-0.530652	2.819	1.25e-07	3.41e-06
LAT2	-0.529126	3.29699	2.16e-10	9e-09
PTPRCAP	-0.528938	3.5802	3.2e-08	9.68e-07
TIMP3	-0.528456	5.31249	1.64e-05	0.000283814
HLA-DPB1	-0.527794	3.70316	3.39e-07	8.5e-06
IGKV6D-21	-0.526311	4.31019	0.00333203	0.0237365
DOCK11	-0.526172	4.09634	2.36e-07	6.08e-06
CCL22	-0.524262	3.38493	2.04e-07	5.3e-06
LGALS1	-0.52397	8.13854	0.000214971	0.00259186
GIMAP1	-0.523907	3.15067	2.25e-16	2.1e-14
CD27	-0.523075	3.30328	1.03e-08	3.38e-07
GNAT3	-0.522713	2.54534	6.15e-07	1.47e-05
SGIP1	-0.52144	2.91008	6.53e-17	6.56e-15
FAM43A	-0.521359	4.54188	1.13e-08	3.67e-07
FPR3	-0.521059	3.95876	8.53e-06	0.000158148
ZNF366	-0.521007	3.47811	3.3e-28	2.1e-25
RSAD2	-0.520068	3.93055	0.000131853	0.00173724
CHST7	-0.519844	4.09588	1.29e-10	5.56e-09
TMEM204	-0.517382	3.75009	2.1e-12	1.18e-10
MAP3K20	-0.517297	5.33188	3.11e-06	6.42e-05
GAPT	-0.51722	3.10891	1.33e-10	5.71e-09
GZMB	-0.516758	4.57395	0.00116814	0.0103843
NOX4	-0.514548	3.60523	1.71e-13	1.09e-11
GPR68	-0.51402	3.55529	1.36e-05	0.00024309
HSD11B1	-0.513438	3.12668	1.47e-18	1.86e-16
CCR7	-0.512227	4.74218	0.00152489	0.0129425
TCEAL7	-0.512117	2.88926	1.39e-13	8.99e-12
PLEKHO1	-0.511761	4.24637	7.84e-09	2.65e-07
CD38	-0.511191	3.06661	5.23e-07	1.27e-05
AFF3	-0.511042	2.96454	2.42e-14	1.71e-12
GFRA2	-0.51024	3.85273	1.23e-14	9.14e-13
PIK3AP1	-0.510012	3.28853	7.8e-08	2.21e-06
LILRB2	-0.509588	3.32039	4.67e-10	1.86e-08
SULF2	-0.509335	4.42657	8.07e-06	0.000150058
RASSF2	-0.509264	6.11568	0.000247606	0.00293434
ESAM	-0.509116	4.54621	4.62e-10	1.85e-08
TF	-0.509049	3.22705	0.000465167	0.00499258
IFI30	-0.509046	4.30981	1.71e-05	0.000293558
EMP3	-0.508949	5.87659	5.7e-07	1.37e-05
LAMA2	-0.50824	3.19353	2.02e-18	2.49e-16
BCAT1	-0.507544	3.64264	4.12e-05	0.000644777
CAVIN2	-0.507243	3.8067	9.3e-13	5.43e-11
OGN	-0.50671	2.65904	6.62e-10	2.56e-08
LRIG1	-0.506654	4.32078	0.000838181	0.00802843
NALF1	-0.506561	3.50728	5.91e-08	1.7e-06
MXRA7	-0.504543	4.38439	1.19e-08	3.84e-07
FPR2	-0.504515	2.73043	1.97e-07	5.15e-06
ROR2	-0.504476	3.03519	5.41e-09	1.87e-07
IGLL3P	-0.504332	5.45845	0.0159084	0.0765025
CLEC1A	-0.502092	3.02256	3.26e-28	2.1e-25
SERPING1	-0.50132	4.8461	1.63e-05	0.000282387
PLAU	-0.501303	6.49411	0.00112339	0.0100503
GABBR2	-0.499793	4.62576	0.0112562	0.0596594
STC1	-0.498996	4.75533	6.95e-06	0.00013153
SCARF2	-0.498887	2.94387	6.06e-15	4.67e-13
TRIM31	-0.498138	5.53442	0.00826864	0.0474251
TMEM100	-0.497441	2.95749	4.78e-12	2.53e-10
CYSLTR1	-0.497021	3.12008	5.89e-14	3.98e-12
NEXN	-0.49525	3.47356	8.4e-13	4.96e-11
NOSTRIN	-0.494523	4.1475	2.77e-10	1.14e-08
CD300A	-0.49441	3.23479	8.42e-09	2.83e-07
PMP22	-0.493893	6.84528	0.00100184	0.00922189
CILP	-0.493433	3.02697	1.57e-09	5.9e-08
KLK6	-0.492701	4.47561	0.0323227	0.128478
TENM3	-0.492426	2.97164	3.26e-06	6.7e-05
MAP4K1	-0.491534	3.63973	9.17e-08	2.55e-06
NR5A2	-0.491356	3.37404	2.25e-18	2.74e-16
EBF3	-0.491119	3.03747	2.22e-11	1.09e-09
HLA-DRB4	-0.491035	7.03474	0.00319199	0.0229302
MCEMP1	-0.490783	3.00935	2.13e-06	4.55e-05
HSPA12A	-0.490373	3.50647	2.23e-07	5.78e-06
LILRB4	-0.490141	3.09243	7.85e-09	2.65e-07
NKG7	-0.489555	4.09577	0.000142719	0.00185474
TNFRSF19	-0.489305	4.29907	0.000934007	0.00872303
LTBP4	-0.487397	4.0951	6.73e-09	2.3e-07
CNTNAP1	-0.48685	3.41271	2.4e-12	1.34e-10
KLF2	-0.486426	7.13651	1.3e-05	0.000233369
HIGD1B	-0.48635	3.32078	5.81e-13	3.52e-11
PRICKLE2	-0.486021	4.43653	9.83e-09	3.24e-07
TRAM2	-0.485656	4.32064	9.78e-10	3.76e-08
SGCE	-0.48561	5.26396	0.00040824	0.00447764
EPSTI1	-0.485409	6.32644	0.000879369	0.00832805
STX11	-0.485031	3.99972	2.87e-07	7.3e-06
CLECL1	-0.484711	2.86452	7e-09	2.38e-07
CYP1A2	-0.484134	5.07221	0.0673674	0.214309
SPRY1	-0.484132	6.5254	4.08e-08	1.21e-06
MMD	-0.483648	5.07118	6.43e-05	0.000943852
ACOX2	-0.48339	3.4094	7.01e-05	0.00101998
PLAT	-0.483091	6.50101	0.00404717	0.0274536
SPON2	-0.482046	2.86605	3.77e-12	2.06e-10
SLA	-0.481964	3.44075	2.88e-08	8.8e-07
LAIR2	-0.481281	3.283	2.12e-10	8.84e-09
ACAP1	-0.479415	3.2798	3.49e-08	1.05e-06
CTLA4	-0.479414	3.66494	1.72e-06	3.72e-05
HEPACAM2	-0.479184	2.83728	2.95e-06	6.12e-05
FMO3	-0.479108	3.12367	4.01e-06	8.08e-05
ZNF467	-0.47902	3.76519	2.02e-09	7.45e-08
CLEC10A	-0.47804	2.90075	9.7e-14	6.49e-12
HLA-DRA	-0.47768	9.04447	0.00088679	0.00837661
SASH3	-0.477061	3.31443	5.12e-10	2.03e-08
PGM5	-0.477002	4.77325	0.0080509	0.0464424
PHACTR1	-0.476916	3.00195	2.8e-07	7.13e-06
CMKLR1	-0.476554	3.09889	7.9e-13	4.69e-11
DACT1	-0.476304	2.94683	8.21e-13	4.86e-11
PRRX2	-0.475689	3.92795	7.06e-06	0.000133298
DKK1	-0.475669	5.43318	0.0104878	0.0566295
RERG	-0.474905	3.05092	7.43e-14	4.99e-12
TAGAP	-0.47415	2.94755	2.82e-08	8.65e-07
VNN2	-0.473896	3.85095	0.000162746	0.00207152
AOC1	-0.473865	3.40158	6.2e-05	0.000914326
CHGB	-0.472194	2.79423	9.31e-05	0.00131015
PTGER2	-0.471205	2.94418	8.88e-17	8.68e-15
MAPRE2	-0.470706	4.80584	2.7e-07	6.92e-06
NRROS	-0.470065	2.94044	4.79e-17	4.86e-15
ISL1	-0.470025	3.11829	7.14e-05	0.00103511
IL6	-0.469871	3.99374	0.00290969	0.0213279
PDGFRL	-0.469025	3.55325	3.54e-07	8.84e-06
PMP2	-0.468548	2.51974	3.59e-07	8.94e-06
HMOX1	-0.467637	4.72012	0.000246262	0.00292219
DENND2A	-0.467543	4.07442	4.87e-06	9.65e-05
MMP3	-0.466772	4.39579	0.00797633	0.0461411
SPP1	-0.465469	6.94	0.0178211	0.0830964
CD83	-0.465409	4.69789	1.57e-06	3.42e-05
TRIML2	-0.465118	2.56597	6.52e-07	1.55e-05
SOX17	-0.464772	2.69729	7.15e-22	1.5e-19
MCOLN2	-0.464621	3.81961	2.65e-06	5.56e-05
GNG2	-0.464387	2.89533	1.09e-13	7.21e-12
CASP4LP	-0.464152	3.31914	5.9e-12	3.1e-10
C3	-0.463773	4.26944	0.000497192	0.00526638
HLA-DRB3	-0.463694	5.44865	0.00274371	0.0204501
PDE1A	-0.463451	3.41153	1.32e-06	2.95e-05
EDNRB	-0.462449	3.89397	9.35e-15	7.12e-13
CASQ2	-0.462392	2.71852	9.19e-08	2.55e-06
BRSK1	-0.462196	4.15306	5.41e-05	0.000814919
VASH1	-0.46209	3.91875	1.73e-09	6.47e-08
ENSG00000268864	-0.460076	5.16167	0.0335059	0.131832
ARHGAP25	-0.459768	3.57959	2.03e-09	7.46e-08
SPHK1	-0.459138	3.4835	8.69e-05	0.00123539
MMP1	-0.458615	5.79452	0.0256358	0.108419
ZCCHC24	-0.458119	4.06729	5.55e-09	1.92e-07
IL2RB	-0.457853	4.12256	4.78e-05	0.000732608
ICOS	-0.456521	3.46946	1.41e-07	3.78e-06
CCL23	-0.455788	3.90936	3.04e-09	1.09e-07
KCNK12	-0.455778	3.13911	4.44e-08	1.31e-06
IL6ST	-0.455074	5.20902	5.44e-07	1.32e-05
SLC40A1	-0.454958	6.21334	2.23e-05	0.000372626
OGDHL	-0.454498	3.22226	0.00133834	0.011602
BMP5	-0.453985	3.38169	3.97e-10	1.6e-08
ATP8B4	-0.453722	3.74603	9.91e-09	3.26e-07
CXCL9	-0.452744	4.9569	0.0148433	0.0728643
VEGFC	-0.452039	3.84612	1.25e-05	0.000226848
SUCNR1	-0.45196	2.95305	3.64e-07	9.06e-06
RTN1	-0.450049	2.98152	1.41e-12	8.03e-11
LRCH2	-0.449732	3.17807	1e-12	5.83e-11
SLAMF8	-0.448791	3.31816	6.46e-08	1.86e-06
TSPAN7	-0.447812	4.20268	0.000636423	0.0064424
RGS10	-0.447452	5.99394	7.55e-06	0.000141354
RAMP2	-0.445746	3.73799	1.84e-14	1.33e-12
SYNPO2	-0.444769	3.03534	3.27e-10	1.33e-08
DLL1	-0.444328	4.01531	5.93e-07	1.42e-05
STK17B	-0.443978	3.87802	2.25e-07	5.83e-06
PODXL	-0.443817	5.49356	1.16e-06	2.62e-05
ITGAL	-0.443422	3.11705	1.05e-08	3.43e-07
PPP1R18	-0.443397	5.05697	1.46e-05	0.000258087
NHLH2	-0.443228	2.8075	7.77e-06	0.000145071
TM4SF4	-0.443133	3.38548	0.00838431	0.0479315
RFTN2	-0.44293	3.25263	9.75e-14	6.49e-12
CERK	-0.442908	5.01541	1.04e-05	0.000190391
TNFRSF1B	-0.442447	3.84392	3.37e-07	8.46e-06
PIP4K2A	-0.442421	6.43823	8.75e-08	2.46e-06
IGFL1	-0.441866	6.15002	0.0711546	0.222219
BATF3	-0.441012	3.0725	3.73e-14	2.58e-12
AFAP1L2	-0.440193	4.36632	1.67e-07	4.43e-06
HECW2	-0.439966	3.48962	3.76e-14	2.58e-12
ANKRD30A	-0.439154	2.56614	8.14e-06	0.000151165
CETP	-0.438404	3.33905	3.62e-16	3.27e-14
RGS18	-0.437966	3.04251	2.78e-12	1.54e-10
CDO1	-0.437939	2.96618	3.76e-06	7.62e-05
TNFSF4	-0.437673	2.85404	9.92e-10	3.8e-08
RNASE1	-0.43735	6.49725	0.00196576	0.0158278
JAZF1	-0.436691	3.73089	3.78e-07	9.4e-06
ABI3	-0.436624	3.39279	4.09e-13	2.5e-11
ACVRL1	-0.43647	2.84394	2.01e-22	4.65e-20
PRDM8	-0.436287	3.81554	6.01e-05	0.000889397
CLDN8	-0.435619	4.0376	0.00817013	0.0469626
CR2	-0.435449	2.74719	3.22e-06	6.61e-05
PLA1A	-0.434941	2.90622	2.13e-06	4.55e-05
CXCL6	-0.433967	4.93141	0.0238078	0.102588
IL10RA	-0.431373	3.2525	3.84e-09	1.36e-07
SNCA	-0.430899	3.72743	0.000264933	0.00310498
TSPAN18	-0.430887	3.54966	1.99e-07	5.2e-06
RAC2	-0.430502	6.44997	0.000580323	0.00596356
ARHGAP24	-0.430063	3.16286	2.63e-13	1.65e-11
HAPLN1	-0.430062	3.30084	8.57e-07	2e-05
MNDA	-0.429834	2.88305	1.46e-08	4.69e-07
SDC2	-0.429823	3.18139	3.53e-10	1.43e-08
NCF1C	-0.429693	3.10272	1.93e-08	6.04e-07
OSCAR	-0.429451	3.51758	1.05e-08	3.42e-07
CYTIP	-0.428834	3.55779	3.43e-06	7e-05
ISM1	-0.428733	3.12208	1.85e-09	6.89e-08
RAMP1	-0.428583	2.97952	4.98e-08	1.46e-06
COX7B2	-0.428042	3.84584	0.0266303	0.11157
CPB1	-0.427978	2.87461	3.59e-05	0.000570469
NES	-0.427508	3.45672	3.07e-09	1.1e-07
ATP8B2	-0.427483	3.25359	4.2e-11	1.95e-09
SELL	-0.427337	3.39563	0.000216778	0.00260617
BNC2	-0.42694	2.71179	9.99e-15	7.56e-13
WNT2	-0.426254	3.15732	3.41e-10	1.39e-08
CST7	-0.425362	3.32977	7.13e-08	2.04e-06
MMP25	-0.424887	3.38196	7.21e-06	0.000135728
CLEC3A	-0.424694	2.65505	4.39e-06	8.79e-05
KCNMA1	-0.423004	3.34002	4.11e-09	1.44e-07
TRAF3IP3	-0.422985	2.88437	2.69e-09	9.76e-08
APCDD1	-0.42243	5.01246	1.4e-05	0.000247559
PARM1	-0.422073	5.27874	0.000821081	0.00789703
GIMAP6	-0.4219	4.24756	3.51e-07	8.78e-06
DEGS1	-0.420981	6.74546	0.000249331	0.00294531
ANXA6	-0.420903	2.88906	1.37e-14	1.02e-12
SETBP1	-0.420855	3.66345	7.89e-06	0.000147196
SLAMF1	-0.419127	2.75697	1.44e-10	6.16e-09
BMP6	-0.418852	3.22532	8.39e-08	2.37e-06
MMP7	-0.418097	6.6787	0.0568331	0.191239
GRM8	-0.417534	2.81329	4.91e-11	2.24e-09
ESM1	-0.417338	4.97515	0.00050584	0.00534989
UGT2B17	-0.417075	4.56249	0.027934	0.115467
ALDH2	-0.414605	4.84274	0.00226897	0.0176667
HHEX	-0.414532	3.6577	1.61e-07	4.28e-06
MYO5A	-0.414324	4.13944	6.13e-06	0.000117874
DNASE1L3	-0.413314	3.21736	0.000149736	0.00193049
PGM2L1	-0.413001	3.29153	5.98e-10	2.33e-08
DAB2	-0.412413	6.10546	0.000704862	0.00699371
PLEKHO2	-0.41216	3.49609	1.15e-10	4.99e-09
RAB23	-0.411025	6.20041	1.49e-07	3.98e-06
LAX1	-0.41101	3.28991	1.29e-05	0.000232781
GK	-0.410875	4.15482	7.06e-06	0.000133298
SOCS2	-0.410815	6.14433	0.00128522	0.0112397
FAM171A1	-0.410463	4.70395	0.000199428	0.00243238
EHD2	-0.410016	3.59103	1.7e-08	5.39e-07
HBEGF	-0.409233	4.96977	0.000360141	0.00403002
CLMP	-0.408931	3.05317	1.66e-06	3.6e-05
CD74	-0.407828	8.27939	0.00201099	0.0161057
DCBLD2	-0.407569	5.7903	0.00599839	0.0370535
SLC15A3	-0.407431	5.68868	0.000271297	0.00316563
CCL11	-0.407006	2.67219	6.35e-08	1.83e-06
SYNC	-0.406366	3.28178	5.82e-10	2.29e-08
ITK	-0.405863	3.29815	1.32e-07	3.55e-06
MAF	-0.405282	4.57286	0.000276273	0.00321094
KLK7	-0.404886	3.80794	0.0223799	0.0980227
PRKCB	-0.404787	4.37235	0.00161804	0.0135668
CD1C	-0.404331	2.9559	2.3e-11	1.12e-09
MMP2	-0.402998	3.16959	4.09e-12	2.2e-10
DSE	-0.402461	5.56624	0.00219589	0.0172189
GBP5	-0.402166	4.09754	0.00578056	0.0360792
SEC14L1	-0.401847	4.07026	3.43e-09	1.22e-07
TAGLN3	-0.401808	2.71648	4.14e-05	0.000646547
PILRA	-0.40161	3.95662	6.76e-07	1.61e-05
ZBTB46	-0.401525	3.17291	2.01e-09	7.43e-08
DDR2	-0.401229	3.59066	1.28e-07	3.47e-06
MYO1G	-0.401002	3.34533	3.16e-07	8e-06
RENBP	-0.400859	4.15369	0.000100906	0.00139973
IFI44L	-0.400485	5.50495	0.0167732	0.0794608
LRFN5	-0.400384	2.71247	1.21e-12	7.01e-11
CD8A	-0.400139	4.18543	0.00280284	0.0207473
NDN	-0.400005	6.10215	0.00255658	0.0194178
ITGA5	-0.399549	4.89239	0.00202126	0.0161586
SUGCT	-0.399169	3.2431	0.000184238	0.00228272
FGR	-0.398794	4.77583	0.000125434	0.00166985
RUNDC3B	-0.397386	3.11871	1.48e-10	6.29e-09
OAF	-0.397046	5.28368	2.39e-06	5.06e-05
TKTL1	-0.396691	2.83892	0.000103061	0.00142488
TLR8	-0.396524	2.74656	1.33e-11	6.73e-10
MMP12	-0.396143	6.30713	0.0586563	0.1952
MT1M	-0.396013	3.02027	4.91e-05	0.00075062
RNU6ATAC	-0.39595	4.94572	0.0129447	0.0659956
IGKV1D-8	-0.395696	2.87956	6.09e-06	0.000117391
SOX9	-0.394933	3.86053	0.00403182	0.0273672
SLC2A14	-0.39463	2.78131	4.25e-08	1.26e-06
NOTCH4	-0.394624	3.72995	1.03e-08	3.39e-07
EFEMP2	-0.394053	5.20981	6.02e-05	0.000889643
ELOVL5	-0.393897	5.71811	6.49e-05	0.000950479
P2RY13	-0.393778	3.21331	2.48e-08	7.66e-07
IGFL2-AS1	-0.393534	3.93427	0.0283361	0.116578
PCDH7	-0.392932	4.03585	0.00970011	0.0534332
CPA4	-0.39264	2.98425	0.00192968	0.015597
BLK	-0.39215	2.62136	2.35e-07	6.07e-06
PNMT	-0.391997	3.04955	0.00324653	0.0232456
CD33	-0.391754	2.7599	1.91e-12	1.08e-10
MS4A2	-0.391322	2.84037	7.49e-12	3.87e-10
NCF1	-0.391013	2.9586	1.38e-07	3.71e-06
PM20D1	-0.390682	5.60688	0.0794158	0.239034
WNT7A	-0.38966	2.80702	9.64e-06	0.000177088
TEAD2	-0.389403	5.97291	0.00975429	0.0536823
ALKAL2	-0.388127	3.15832	4.27e-08	1.26e-06
CCL5	-0.388012	7.14257	0.0236278	0.102022
NLRP7	-0.387867	4.17767	0.0392042	0.147701
ANTXR2	-0.387578	5.38954	0.000133052	0.00174975
NFKBIZ	-0.385912	7.33104	0.00153969	0.0130418
CCR2	-0.385849	3.02552	2.35e-10	9.77e-09
CPT1C	-0.385753	3.18225	1.45e-06	3.21e-05
TMEM176B	-0.385742	3.03807	6.58e-12	3.42e-10
LRRN3	-0.385672	2.87967	1.81e-06	3.89e-05
CD302	-0.38555	3.6674	3.57e-07	8.92e-06
ADH1B	-0.384949	2.67856	1.77e-05	0.000302148
CD300LF	-0.384611	2.94853	3.51e-08	1.05e-06
RNU11	-0.384348	4.8092	0.00193841	0.0156556
HAPLN3	-0.383686	2.93112	1.21e-06	2.72e-05
PLAUR	-0.383093	4.72806	0.00172098	0.0142539
CGNL1	-0.382007	4.59184	0.000960158	0.0089203
MSC	-0.380508	2.88345	4.89e-07	1.2e-05
ATP2B1-AS1	-0.380452	5.14977	4.88e-05	0.000746381
IL11	-0.380071	2.75403	5.5e-06	0.000107911
MPP1	-0.37976	3.36289	5.22e-07	1.27e-05
HLA-DQB1	-0.379571	4.03017	0.00237714	0.0183525
CHSY3	-0.379076	3.1748	3.63e-09	1.29e-07
ABCB1	-0.378719	3.0764	1.14e-13	7.53e-12
GPC6	-0.378393	3.59202	3.12e-10	1.28e-08
ITPRIP	-0.37804	4.9275	4.21e-05	0.000656651
MT1G	-0.37751	4.66609	0.0302167	0.122163
KLRG1	-0.377313	2.98372	2.56e-10	1.06e-08
SLC2A5	-0.375274	3.43936	0.00012441	0.00166175
HBG1	-0.374797	2.87491	8.41e-06	0.000156091
CCR1	-0.374659	3.01096	3.08e-08	9.37e-07
KBTBD8	-0.374565	3.38129	8.91e-08	2.5e-06
ZNF385D	-0.374219	2.80962	1.58e-12	8.97e-11
RBPMS2	-0.373702	4.75295	0.00115437	0.010288
GPM6B	-0.37331	3.07971	3.9e-08	1.16e-06
ADGRE5	-0.372499	6.19587	6.11e-05	0.000902744
PCDH19	-0.372341	3.06311	3.33e-05	0.000532554
ZG16B	-0.372047	3.92747	0.00161585	0.0135557
CBLN2	-0.371901	2.75388	1.02e-07	2.81e-06
TPPP3	-0.370851	2.97443	4.38e-11	2.03e-09
MUC13	-0.370691	2.6662	7.09e-05	0.00103022
LZTS1	-0.36995	2.75408	2.7e-14	1.89e-12
SLFN11	-0.369608	4.96718	0.00548316	0.0346344
SCG2	-0.368988	2.69999	4.06e-05	0.00063693
NEK6	-0.368868	3.43654	2.48e-06	5.23e-05
COL9A1	-0.368834	3.26874	1.67e-05	0.000287718
RASSF4	-0.368229	3.37063	5.7e-07	1.37e-05
IL27RA	-0.367737	3.74803	6.83e-06	0.000129631
CMTM2	-0.367737	2.55635	2.52e-06	5.32e-05
CCL18	-0.367413	2.91548	1.4e-06	3.09e-05
PTH1R	-0.367297	3.08374	1.65e-16	1.58e-14
NPPA	-0.367263	2.56821	8.03e-05	0.00115049
CDK12	-0.366167	5.01761	0.00272327	0.0203374
TSPAN32	-0.365877	2.94136	1.51e-08	4.83e-07
LAMB2	-0.36529	4.90385	0.000136356	0.00178315
HSPA2	-0.365078	4.51821	0.000248776	0.00294338
TMEM26	-0.364943	2.93191	6.19e-10	2.41e-08
TNFRSF13B	-0.364134	2.68999	2.76e-07	7.05e-06
H2BC4	-0.363974	3.50096	0.000665545	0.00669207
NCCRP1	-0.363809	5.87286	0.0430252	0.15744
ANXA5	-0.363798	6.62688	0.000681005	0.00682467
LILRA1	-0.363337	2.89947	1.33e-05	0.00023883
PTPRD	-0.362167	2.64047	4.18e-10	1.68e-08
MYO1B	-0.362018	5.82372	0.000221516	0.00266009
MMP10	-0.361353	5.0617	0.0637895	0.206618
KDELR3	-0.360843	4.7502	0.00172853	0.0142955
BICC1	-0.359895	3.7501	0.00298533	0.0217836
TAMALIN	-0.359096	2.93275	8.21e-10	3.17e-08
GSTA5	-0.359033	2.59952	7.88e-06	0.000147144
IFI6	-0.358872	8.90664	0.00503409	0.0324514
HSPB2	-0.357667	2.92884	1.16e-15	9.9e-14
TIMP1	-0.357591	9.04886	0.000429921	0.00466872
FCRL3	-0.357471	2.99849	1.04e-06	2.37e-05
CST5	-0.35659	2.66499	0.00012211	0.00163971
TNF	-0.356458	3.16144	0.000190092	0.00234024
CLIC3	-0.355433	5.97926	0.0447972	0.161866
FOXS1	-0.355016	2.73929	6.5e-16	5.67e-14
IRAK3	-0.354879	4.34889	0.000928182	0.00867693
SACS	-0.354175	3.17179	1.79e-05	0.00030407
CNTN2	-0.353767	2.47122	0.000115425	0.00156595
EAF2	-0.353707	3.9107	5.06e-06	9.98e-05
HK3	-0.353245	2.72705	5.81e-07	1.4e-05
GBP1	-0.352389	5.6725	0.00740518	0.0435178
STXBP6	-0.351827	3.00857	1.43e-06	3.18e-05
KANK2	-0.351757	3.57091	1.16e-06	2.63e-05
PRND	-0.350556	2.45554	5.07e-07	1.24e-05
GPIHBP1	-0.35018	2.82925	4.67e-11	2.15e-09
TMIGD3	-0.349687	3.50676	0.000686595	0.00686472
HTR2B	-0.349641	3.01786	2.63e-08	8.11e-07
MATN2	-0.349553	6.37314	0.0292499	0.11938
LAMP5	-0.349191	2.79391	3.3e-09	1.18e-07
IQGAP2	-0.349085	2.8453	2.6e-09	9.45e-08
BMX	-0.349008	2.68198	5.02e-05	0.000765584
NAP1L3	-0.348941	2.55155	9.11e-11	4.02e-09
RNU12-2P	-0.348806	3.37171	0.000589478	0.00603992
CAMP	-0.348365	2.62542	1.69e-06	3.65e-05
SOD2	-0.34822	6.96543	0.0146725	0.0723625
CNN3	-0.347848	7.32982	0.000348706	0.00391456
TM4SF1	-0.347768	8.2243	0.0182712	0.0844816
EXOG	-0.347643	4.26588	0.0177366	0.0828461
SAT1	-0.347206	8.90232	7.78e-05	0.00111982
CHRDL2	-0.347199	2.59247	1.48e-06	3.26e-05
GPER1	-0.346855	3.35669	6e-07	1.44e-05
CD4	-0.346662	2.99432	3.82e-11	1.8e-09
AOAH	-0.346584	2.88863	6.21e-11	2.79e-09
CDX1	-0.346573	2.4696	2.2e-05	0.000368127
EDN1	-0.346505	4.49662	0.0021207	0.0167732
TRPC6	-0.346013	3.06578	7.36e-17	7.33e-15
P3H1	-0.34437	3.96643	7.83e-07	1.84e-05
PIP4P2	-0.344264	3.67072	1.02e-08	3.34e-07
DKK2	-0.344214	2.65104	1.24e-07	3.39e-06
LTA	-0.343957	3.14208	2.38e-06	5.04e-05
C3AR1	-0.343687	2.99536	6.29e-07	1.5e-05
SLC26A4	-0.343628	2.60507	7.46e-06	0.000139899
WARS1	-0.343038	6.49774	0.00365137	0.025333
ANOS1	-0.341897	2.85257	8.41e-08	2.37e-06
GSN	-0.341881	4.72837	0.000250054	0.00295218
FEZ1	-0.341432	5.2044	0.00543295	0.0344103
HERC5	-0.340393	5.5097	0.0180929	0.0838855
UGT2B15	-0.340216	3.7095	0.049606	0.173774
FOXD2	-0.339144	3.79091	0.00482612	0.0314386
CEL	-0.339128	4.54926	0.0327409	0.129796
CNPY4	-0.338897	4.03994	1.08e-08	3.52e-07
DIPK1B	-0.338874	3.16998	5.62e-06	0.000109911
ROBO1	-0.338735	3.73428	0.000219991	0.00264329
CD1E	-0.337622	3.07068	1.19e-06	2.68e-05
XAGE1B	-0.337532	3.33917	0.018128	0.083978
PTPN22	-0.337344	3.06595	6.85e-06	0.00012973
TSC22D3	-0.336686	5.94115	0.000300886	0.00345148
NAALADL1	-0.336077	2.92679	6.27e-10	2.44e-08
ARHGAP28	-0.33581	3.18098	4.43e-06	8.85e-05
MAFA	-0.335751	4.75176	0.00219007	0.0171861
P3H3	-0.335585	3.07284	6.81e-06	0.000129411
MS4A7	-0.334658	4.99034	0.0102348	0.0556491
PRSS3	-0.334349	4.40541	0.0618173	0.202225
LAT	-0.333466	3.68466	9.47e-05	0.00132806
RASIP1	-0.333018	5.31387	0.0086462	0.0489493
PLEKHF1	-0.332928	6.04367	0.00971515	0.0535021
CEACAM5	-0.332808	4.17954	0.0649015	0.209051
ADAMTS5	-0.332113	2.67922	2.12e-17	2.26e-15
C1QTNF6	-0.332074	4.40997	0.0056324	0.0353012
ELANE	-0.331913	2.45945	6.13e-06	0.000117874
LPL	-0.33126	3.23097	3.66e-05	0.000579935
SLC31A2	-0.331041	5.16121	0.00152988	0.0129692
ST8SIA4	-0.331015	2.97422	2.84e-11	1.36e-09
LURAP1L	-0.330784	3.04318	5.18e-09	1.8e-07
FGD2	-0.330589	5.16958	0.00108875	0.0098156
MEP1A	-0.330356	2.80287	0.000115744	0.00156927
IGHV1-69-2	-0.33026	2.78894	8.27e-05	0.00118123
SERPINI1	-0.330141	3.44377	3.27e-08	9.87e-07
DGKK	-0.330055	2.78737	0.000645643	0.00652003
LIPA	-0.329852	6.80843	8.21e-05	0.00117519
ELAPOR1	-0.329658	3.03456	0.0050281	0.0324227
BCHE	-0.329609	3.19044	0.00600371	0.0370755
RRAD	-0.329166	2.99773	0.000305372	0.00349151
BPIFA1	-0.3289	2.7858	0.00385664	0.0264342
PLCL2	-0.328853	3.91693	0.000429224	0.00466398
RCAN1	-0.328805	4.94307	0.000443914	0.00480373
NPTX2	-0.328742	3.6824	0.000132105	0.00173946
FJX1	-0.327997	4.55403	0.000144945	0.00187679
PLPP3	-0.327954	6.825	0.000235825	0.00281263
GZMH	-0.327858	3.5608	0.00309232	0.0223777
FCGR2B	-0.327637	3.05806	1.64e-06	3.56e-05
FCMR	-0.326937	4.23279	0.00550523	0.0347062
CSGALNACT1	-0.326346	2.71103	4.1e-12	2.2e-10
FHL5	-0.326181	2.70732	4.7e-16	4.2e-14
CD82	-0.32595	4.15941	0.000351398	0.00394154
MCTP1	-0.325905	2.97516	1.23e-06	2.76e-05
GPBAR1	-0.325373	2.86764	4.19e-12	2.25e-10
TLR1	-0.324932	3.4677	3.35e-05	0.000534788
CD7	-0.324903	3.84397	0.00358398	0.0249891
TMTC1	-0.324896	3.27747	9.26e-05	0.00130386
CERCAM	-0.324775	3.61711	0.000836433	0.00802083
IGFBP5	-0.324354	7.77109	0.0969231	0.275994
PPP1R1B	-0.324197	5.10135	0.0949426	0.271902
OR51E1	-0.324156	2.53182	2.88e-15	2.3e-13
SLC29A1	-0.324149	4.71172	0.00188326	0.0153042
TM6SF1	-0.323859	3.22387	5.24e-10	2.08e-08
PAGE5	-0.323759	2.86641	0.000328704	0.00371859
RNASE2	-0.323616	2.78579	1.05e-06	2.39e-05
ACSL4	-0.323514	5.85584	0.00110861	0.00995615
DUOX2	-0.322538	3.17168	0.00439205	0.0292363
TNFSF13	-0.322471	4.09823	3.44e-06	7.01e-05
STARD13	-0.322325	3.42278	1.39e-07	3.73e-06
LILRA2	-0.322325	2.58158	1.76e-08	5.53e-07
PTPRE	-0.322004	5.04427	0.000250583	0.00295677
CRMP1	-0.321686	3.25844	3.7e-06	7.51e-05
SNX10	-0.321446	4.3291	0.00408518	0.0276668
GSTM2	-0.321245	4.64666	0.0827029	0.24649
REM1	-0.321045	2.66001	1.36e-13	8.84e-12
MXRA5	-0.321038	7.02135	0.0329277	0.13031
SLIT2	-0.320643	3.23794	0.00016304	0.00207152
CSPG4	-0.320463	3.71494	0.000188607	0.00232741
HLA-DOB	-0.32018	3.21383	0.00052707	0.00551063
CXCL10	-0.31974	6.02088	0.117281	0.313666
FMO1	-0.319317	2.60578	1.14e-05	0.000207753
CX3CL1	-0.319014	4.65123	0.0218035	0.0963416
CLIC5	-0.318952	2.97433	3.95e-06	7.98e-05
CORIN	-0.318921	2.54151	1.05e-08	3.42e-07
ASPRV1	-0.318798	3.09117	0.0125993	0.064848
ITPR1	-0.318673	3.98182	0.000606965	0.00620096
H4C8	-0.318541	3.85816	0.0125817	0.0647731
GJA1	-0.318183	6.79874	0.0203182	0.0915067
PTGS2	-0.318182	7.48811	0.0417483	0.154271
ETS1	-0.317957	7.06809	0.000144799	0.00187605
GDF15	-0.317397	7.54829	0.0544367	0.185652
TNFRSF12A	-0.317373	4.91584	0.0302809	0.122345
CRIP2	-0.316624	6.11997	0.0024029	0.0184903
RPS6KA2	-0.316574	4.89114	9.52e-05	0.00133437
H1-2	-0.316484	6.90907	0.0238246	0.102639
ARID3A	-0.316438	4.63307	0.0128918	0.0658213
FLI1	-0.31607	2.67901	6.54e-12	3.41e-10
TRIL	-0.314389	3.11616	3.39e-06	6.95e-05
LIMS2	-0.313762	2.9032	2.58e-12	1.43e-10
IGHV5-78	-0.312133	2.75125	5.23e-06	0.000103061
FNBP1	-0.31199	6.3276	0.000970682	0.00899026
NTF3	-0.311962	3.0817	2.78e-06	5.81e-05
VSIG4	-0.311882	3.18031	3.7e-05	0.000586056
CST6	-0.311824	4.95908	0.0365699	0.140453
RFLNB	-0.311621	2.82821	5.3e-11	2.42e-09
TRO	-0.311509	3.80238	0.0034493	0.0243076
CA1	-0.31114	2.52614	0.000436786	0.0047388
NRARP	-0.31095	4.80778	0.00111519	0.00999392
PRF1	-0.310561	3.02178	6.74e-05	0.000982491
LINC01943	-0.310488	2.8041	1.8e-09	6.71e-08
PTP4A3	-0.310138	3.39732	2.88e-08	8.8e-07
ZFP42	-0.310105	2.62045	1.04e-06	2.37e-05
ZNF365	-0.309614	3.80912	0.0267494	0.111913
IL4I1	-0.309349	2.92462	2.06e-05	0.000346129
MXRA8	-0.309325	2.58774	1.2e-11	6.08e-10
CHI3L2	-0.309198	3.03271	0.00117287	0.0104175
FCGR1A	-0.308852	3.09107	1.66e-05	0.00028654
ST3GAL6	-0.308829	2.88178	1.7e-07	4.48e-06
ADA	-0.30827	4.29441	0.00994496	0.0544679
MUC12	-0.307471	2.70977	0.000227201	0.00272525
STMN4	-0.307107	2.45151	0.000787906	0.00762749
GPC4	-0.307085	4.06378	0.0015927	0.013399
NCEH1	-0.306697	5.34839	0.00241767	0.0185903
NFIA	-0.30604	4.73826	0.00164516	0.0137416
SLC16A10	-0.305841	4.25817	0.0148826	0.0729549
SERPINH1	-0.305663	6.3037	0.000229396	0.00274642
CDH13	-0.305498	3.54598	0.00202982	0.0162131
ANO1	-0.305422	6.11643	0.0406459	0.151288
ZBED2	-0.304256	2.75959	0.00355296	0.0248471
FBLN1	-0.303815	8.72113	0.0341298	0.133638
PRSS2	-0.303794	3.46825	0.039048	0.147271
IL18R1	-0.303682	3.30491	4.73e-05	0.000727154
HLA-DRB5	-0.303557	5.86548	0.257701	0.520278
BMP1	-0.303428	4.05684	0.000686636	0.00686472
KCNJ2	-0.303337	3.21781	1.27e-05	0.000229011
ADORA2A	-0.30303	2.95964	6.12e-09	2.11e-07
P2RX1	-0.302522	2.72118	2.76e-07	7.05e-06
STAP1	-0.301036	2.46656	2.49e-05	0.000410936
LMOD1	-0.300515	2.67726	7.24e-09	2.46e-07
IER5	-0.299741	5.57855	0.00343927	0.0242538
SLC16A14	-0.299623	3.22977	1.12e-06	2.54e-05
MT1A	-0.299336	7.36131	0.099723	0.281564
CHST13	-0.298981	2.82925	9.07e-07	2.1e-05
PYHIN1	-0.298916	3.07021	1.16e-05	0.000209662
FAS	-0.298723	3.09962	9.42e-06	0.000173831
SOD3	-0.29856	2.68271	1.46e-08	4.69e-07
ZBTB16	-0.298185	3.07831	0.00170554	0.0141612
TRIM22	-0.297999	4.55357	0.00491561	0.0318832
SORBS3	-0.29745	3.99993	0.000360979	0.00403724
ST18	-0.296932	2.32281	8.64e-05	0.00123181
UBTD1	-0.296859	3.76162	1.37e-05	0.000243779
C1QTNF7	-0.296684	2.62426	3.87e-12	2.1e-10
ITGA4	-0.295969	2.7498	2.39e-13	1.51e-11
RASD2	-0.295777	3.32366	0.000534901	0.0055731
PNLDC1	-0.29473	2.60036	0.00242942	0.0186329
CD1D	-0.294546	2.95195	4.95e-07	1.21e-05
IL18RAP	-0.294335	3.02185	6.49e-05	0.000950479
EPB41L2	-0.294134	3.93442	1.36e-05	0.000242476
ACAN	-0.293965	2.80238	2.23e-08	6.92e-07
MAP1LC3A	-0.2939	6.51957	0.0108488	0.0579975
PTPRC	-0.293869	2.87824	5.44e-07	1.32e-05
IER3	-0.293852	6.83876	0.0357133	0.138089
NIBAN1	-0.293706	4.5481	0.0124054	0.0640694
IL2RA	-0.293476	2.88781	3.38e-08	1.01e-06
ST6GALNAC3	-0.293415	2.83783	1.91e-10	8.01e-09
TLR10	-0.293232	2.78003	4.29e-05	0.000666496
KIF1A	-0.293165	3.24948	0.0618367	0.202256
GJC2	-0.293155	3.34794	8.75e-05	0.001243
KCNA5	-0.292591	2.56363	5.49e-11	2.49e-09
MAP1A	-0.292421	2.98846	8.29e-10	3.2e-08
VTCN1	-0.292319	5.05873	0.120414	0.319104
SP140	-0.292298	3.08119	6.43e-05	0.000943852
BCL2A1	-0.291998	3.08239	0.000189093	0.0023293
HLX	-0.291754	3.40078	5.85e-10	2.29e-08
MCUB	-0.291343	6.31604	0.0194626	0.0884719
NBL1	-0.29103	6.90077	0.00401477	0.0273043
NRXN2	-0.290817	2.73583	1.58e-05	0.000275528
SH3RF3	-0.29039	3.17896	7.68e-11	3.42e-09
BASP1	-0.290347	8.15084	0.057569	0.192829
LIX1L	-0.290277	3.45109	0.000124375	0.00166175
NLGN1	-0.289629	2.95154	8.57e-06	0.00015883
SEC24D	-0.289492	4.60473	0.000121182	0.00163233
IL1RAPL1	-0.289393	2.6409	2.12e-06	4.53e-05
LYPD5	-0.289168	3.75825	0.00704205	0.0419414
TMOD1	-0.288918	3.07211	0.00337018	0.0239324
PHLDB1	-0.288914	5.1027	0.00038789	0.00429253
CFI	-0.288712	3.29315	0.000303714	0.00347823
RND1	-0.287555	2.69439	3.67e-06	7.45e-05
CSGALNACT2P1	-0.287141	3.73563	2e-06	4.29e-05
TCN2	-0.28704	3.46211	4.3e-05	0.000666496
SEPTIN6	-0.286712	3.37093	3.63e-06	7.39e-05
SERPINB7	-0.286618	3.02462	0.00889895	0.0500432
COL8A2	-0.286547	4.13301	2.37e-06	5.04e-05
NCALD	-0.285321	4.47517	0.00798522	0.0461743
PPP1R14D	-0.284532	3.59869	0.0182213	0.0842882
PTGER4	-0.284431	5.93466	0.0108387	0.0579729
SH2D1A	-0.28414	3.6104	2.76e-05	0.000450766
SDS	-0.283524	2.74074	9.91e-07	2.28e-05
NR4A2	-0.283452	5.31289	0.014881	0.0729549
INSM1	-0.282833	2.94965	0.000125428	0.00166985
SGK1	-0.282789	7.29113	0.0368434	0.141185
CDKN2D	-0.282549	3.85037	6.14e-05	0.000906021
GCNT1	-0.282022	3.25855	0.00146241	0.0124843
EYA1	-0.281716	2.56098	0.000114743	0.00155971
ECHDC3	-0.281666	3.46837	0.0290707	0.118879
SOBP	-0.281569	3.0041	3.18e-06	6.57e-05
CAPN11	-0.281262	2.80504	3.81e-06	7.7e-05
ADGRG5	-0.281257	2.97948	8.66e-07	2.01e-05
RASL11A	-0.281083	3.02902	0.00058725	0.00602327
TPST1	-0.280899	4.45358	0.0010028	0.00922674
KL	-0.280888	3.12373	0.000910461	0.00852575
AQP1	-0.280743	3.02787	2.75e-10	1.13e-08
LRRC17	-0.28069	3.38054	0.0186318	0.0857267
LAYN	-0.280612	3.21079	2.34e-05	0.000388592
ELN	-0.280542	2.76376	3.35e-08	1.01e-06
RASD1	-0.280413	4.6171	0.036166	0.139352
TMEM131L	-0.28021	3.25601	7.23e-05	0.00104645
CSRP1	-0.280082	6.45536	0.000387623	0.00429184
PLAC8	-0.279959	4.69116	0.0504241	0.175819
LINGO1	-0.279741	2.79661	1.91e-08	5.99e-07
EOMES	-0.279192	3.21686	0.000789019	0.00763197
SMTN	-0.278558	4.47554	0.000265065	0.00310498
SLC9A7	-0.278411	4.74033	0.0126845	0.0651908
PDZRN3	-0.277835	2.61946	2.01e-11	9.88e-10
RGS11	-0.277452	2.96523	0.000780744	0.00757639
ENPP1	-0.277191	2.99692	0.000326106	0.0036964
NFIX	-0.276984	5.17306	0.00917525	0.0511861
ADH4	-0.276972	2.9009	0.00254431	0.0193447
KDM6B	-0.276523	3.24212	9.66e-09	3.2e-07
SMAP2	-0.276442	6.58796	0.000175663	0.00220129
IFIH1	-0.276293	5.0593	0.00598985	0.0370226
EPYC	-0.275588	2.44569	4.43e-05	0.000684469
TIMD4	-0.275577	2.60034	1.58e-05	0.000274772
VSIG1	-0.275452	3.12445	0.017263	0.0811773
FFAR2	-0.275221	2.81488	0.00080027	0.00771899
SLC46A3	-0.275022	4.07916	0.0010978	0.00987593
ICAM3	-0.274348	5.41115	0.000291083	0.00335471
CMAHP	-0.27325	2.8786	7.24e-08	2.07e-06
SOCS1	-0.272673	3.01599	3.3e-05	0.0005288
ASAP1	-0.272164	5.94742	0.00172146	0.0142539
OAT	-0.272124	5.26359	0.0290693	0.118879
NUCB2	-0.272046	5.67106	0.00165425	0.0137843
STAB2	-0.271869	2.31948	0.000299618	0.00344258
HRC	-0.271646	2.59994	2.29e-12	1.28e-10
CD3G	-0.271289	2.98643	1.49e-05	0.000261911
CARD8	-0.271139	4.03269	4.32e-05	0.000668704
MYO1F	-0.270443	2.71329	6.94e-08	1.98e-06
STMN2	-0.270176	3.20246	0.00300359	0.0218528
TYMP	-0.270171	7.57537	0.0581275	0.193927
TIE1	-0.270147	2.90334	1.38e-16	1.33e-14
MT1H	-0.270134	3.60728	0.0263892	0.110825
PSIP1	-0.270134	4.89318	0.00874489	0.0493353
DUSP1	-0.269803	8.76907	0.0306263	0.123368
LYN	-0.269567	6.45868	0.00605156	0.0373362
SPRY4	-0.269385	4.91385	0.00276404	0.0205397
SLC39A8	-0.268598	4.22217	0.00516551	0.0331157
FAM124B	-0.268588	2.96897	5.09e-07	1.24e-05
RRBP1	-0.268482	7.42217	0.000116361	0.00157458
DRAM1	-0.268152	5.13982	0.00499921	0.0323256
CTSC	-0.268032	6.75231	0.0134232	0.0677283
CD163L1	-0.267288	4.52486	0.0411489	0.152647
LAG3	-0.267046	3.62616	0.016975	0.0802
MUC17	-0.266964	2.42277	0.000193218	0.002369
MAGI2-AS3	-0.266801	2.72717	1.83e-09	6.82e-08
COL6A5	-0.266717	3.17111	3.26e-05	0.000522587
SCIMP	-0.266657	2.67409	5.63e-07	1.36e-05
CYP27A1	-0.266537	4.06218	0.00673215	0.0405661
SNAP25	-0.266496	3.61475	0.0058438	0.0363121
NLRP2	-0.265991	4.92211	0.165882	0.393905
SHC4	-0.265697	2.6074	6.16e-05	0.000908227
RASGRP2	-0.264969	2.85152	9.47e-09	3.16e-07
SLC25A25	-0.264687	5.19342	0.00309862	0.0224003
ARHGAP22	-0.264275	3.33849	0.00019027	0.00234105
DENND5B	-0.264151	3.09785	0.000158056	0.0020204
IFI44	-0.263923	6.16759	0.0556488	0.188623
NCKAP1L	-0.263783	3.10536	4e-06	8.06e-05
PADI4	-0.263388	2.63952	0.000106044	0.0014556
JUN	-0.263363	7.94033	0.0298153	0.120959
GP1BB	-0.263136	5.12588	0.0710808	0.222055
CSRNP1	-0.262699	7.05215	0.0147411	0.0725488
PRSS1	-0.262007	3.36613	0.0968871	0.275929
TMEM140	-0.26183	4.52035	0.000591498	0.00605767
PTGER1	-0.261758	3.16074	0.000654646	0.00659194
SH3KBP1	-0.261448	6.17094	0.0386536	0.146203
EIF5A2	-0.261148	3.21028	2.15e-05	0.000360835
TMEM71	-0.260365	2.96373	0.000778507	0.00757237
DAAM2	-0.260184	2.95157	4.45e-09	1.55e-07
BCL2	-0.259665	3.67609	0.000732851	0.00720676
OSR2	-0.259596	3.04339	0.000177296	0.00221515
ZIC2	-0.258889	3.68498	0.0689306	0.217798
HLA-DRB1	-0.258713	6.05007	0.273594	0.540018
CCDC102B	-0.258668	2.51021	2.7e-14	1.89e-12
FLRT3	-0.258587	6.24886	0.0746978	0.229701
NINJ2	-0.258232	3.91504	0.00598859	0.0370226
EMID1	-0.258043	2.66883	1.53e-07	4.07e-06
FAM167A	-0.257801	2.74888	0.000678726	0.00681157
RAB37	-0.257518	2.8703	1.68e-06	3.63e-05
SMCO4	-0.257466	4.82106	0.0114661	0.0604969
DPYD	-0.257321	3.8786	0.0121986	0.0632349
CDA	-0.257157	4.22602	0.0219915	0.0968873
CD5	-0.257092	2.63613	5.09e-08	1.48e-06
CALU	-0.257001	5.53243	0.00312486	0.0225511
MT3	-0.25672	2.48232	0.000988883	0.00913065
MEOX2	-0.256444	2.4034	1.89e-06	4.05e-05
IGHV1-58	-0.256399	2.99832	0.05177	0.179352
NID1	-0.256336	2.75306	8.98e-08	2.51e-06
TUBB3	-0.256331	5.5721	0.0956682	0.273273
BACE1	-0.256108	3.13173	3.67e-06	7.45e-05
TLL1	-0.256031	2.38968	7.52e-07	1.78e-05
P2RY14	-0.256006	2.46643	2.46e-14	1.74e-12
FGF9	-0.255883	2.62637	1.23e-08	3.97e-07
FOXD1	-0.255616	3.11075	0.0412505	0.152862
PARVB	-0.255571	3.67086	0.00583464	0.0362724
KCNAB1	-0.255525	3.06955	1.08e-05	0.000197122
CCNE1	-0.255443	5.31682	0.0591403	0.196185
MIAT	-0.255298	2.71202	0.000197329	0.00241097
DEFA1	-0.255126	2.56052	0.000105663	0.00145226
ANKRD29	-0.254979	2.83755	0.000964475	0.00894459
STIMATE	-0.254832	2.98125	3.27e-08	9.86e-07
SLC22A11	-0.254429	2.54575	0.00146377	0.0124893
SNORD13	-0.254401	6.49739	0.0629202	0.204908
SRL	-0.254393	2.4971	5.4e-07	1.31e-05
SEMA6B	-0.254332	3.19408	5.99e-13	3.61e-11
NECTIN3	-0.253514	5.08371	0.0303225	0.12245
PI15	-0.253227	3.59939	0.000698331	0.00695847
PKIB	-0.253083	3.83385	0.0340282	0.13339
NOX5	-0.252803	2.58548	0.000944456	0.00879776
ARHGEF17	-0.252612	3.3062	4.67e-09	1.63e-07
GDPD5	-0.252415	2.94646	0.000181352	0.00225377
PLPP7	-0.252302	2.53948	9.43e-11	4.15e-09
FOLR3	-0.252082	2.66355	0.000854047	0.00813959
TLCD3B	-0.251745	2.74433	0.00762778	0.0444901
OSBPL10	-0.251564	4.75921	0.0104847	0.0566271
SCRG1	-0.251431	2.48577	0.000105245	0.00144842
EVA1B	-0.251336	3.46198	3.05e-06	6.3e-05
RRAS	-0.251323	5.7689	0.00757375	0.0442856
IRF7	-0.251226	5.59705	0.0185761	0.0855528
RSPO3	-0.251141	3.3708	2.08e-06	4.44e-05
SYNDIG1	-0.250552	2.54252	5.86e-06	0.000113847
NEURL3	-0.250507	3.01409	0.0109139	0.0582831
PIK3CD	-0.249927	3.20518	2.15e-05	0.000360835
SNRK	-0.249875	6.08169	4.11e-05	0.000643753
ANGPT1	-0.249869	3.32748	0.00213461	0.0168453
CD1B	-0.249793	2.54212	6.28e-07	1.5e-05
IL17RB	-0.249792	3.85581	0.0770545	0.234511
COL5A3	-0.249773	2.4795	7.51e-07	1.78e-05
CALHM6	-0.249773	3.92916	0.00442027	0.0293497
CD84	-0.249759	3.12962	2.3e-05	0.000383312
NAP1L5	-0.249728	3.77456	4.68e-05	0.000720852
CD3E	-0.249589	2.81166	2.63e-06	5.54e-05
LEPR	-0.249389	4.1567	0.00641285	0.0390626
WIPI1	-0.248961	4.65084	6.58e-05	0.000959856
AMPH	-0.248812	3.11436	0.000731288	0.00719476
MN1	-0.248555	3.14699	0.000906417	0.00850085
CSAG1	-0.24852	4.13479	0.191138	0.431586
STARD8	-0.248482	2.98502	5.83e-09	2.01e-07
KCNB2	-0.248455	2.51521	0.000870932	0.00826677
PSTPIP1	-0.24831	2.72865	3.19e-07	8.07e-06
ST6GALNAC5	-0.248181	2.82006	3.27e-07	8.24e-06
SYDE1	-0.248017	3.26373	0.000645971	0.00652021
CCPG1	-0.247361	4.75358	0.00117741	0.0104535
LTC4S	-0.247231	2.64913	2.7e-09	9.77e-08
SORCS1	-0.246705	2.74548	4.08e-08	1.21e-06
S100A12	-0.246427	4.35399	0.198522	0.442788
EMILIN2	-0.246387	5.05261	0.0101607	0.0553035
SGCD	-0.246099	2.58214	2.11e-07	5.46e-06
CXXC5	-0.24603	6.21173	0.019656	0.0891562
ZFHX4	-0.245895	2.54293	0.000793597	0.00766427
ALDH1A3	-0.245769	6.0845	0.105349	0.291468
RORA	-0.245729	3.3502	0.00141707	0.01215
PRODH	-0.245457	3.28631	0.0257313	0.108648
CAMK2B	-0.245421	2.90601	0.00219994	0.0172378
RASL10A	-0.245271	3.5571	0.0114274	0.0603536
PRRT2	-0.245074	3.14199	0.00107103	0.00969667
MT1E	-0.244997	6.0656	0.167591	0.396659
IL1R1	-0.244886	3.76116	0.00145995	0.0124744
UNC13D	-0.244876	3.17708	0.000449194	0.0048459
TSPAN1	-0.244428	5.32345	0.103119	0.287634
GULP1	-0.244415	2.58793	1.03e-07	2.83e-06
HLA-DOA	-0.244076	4.36583	0.0571007	0.191781
HLA-DMA	-0.243935	7.54767	0.0438522	0.159383
NR4A3	-0.24353	2.67836	1.54e-05	0.00026953
ANXA1	-0.243455	8.29315	0.0813589	0.243459
GFOD1	-0.243391	4.27115	0.0126469	0.0650291
RUNX2	-0.243079	3.32836	0.0013541	0.0117201
CHRNA1	-0.243028	2.65013	7.89e-05	0.00113308
IDO1	-0.242961	4.25074	0.159511	0.383266
DDIT4L	-0.242756	2.89366	0.0046182	0.0303761
SCHIP1	-0.242316	3.84966	8.92e-05	0.0012627
TMEFF2	-0.242163	2.38126	0.000161065	0.00205387
OASL	-0.242087	3.92546	0.0138888	0.0695762
ACKR3	-0.242058	7.35858	0.0682985	0.216256
APOBEC3A	-0.241862	3.2055	0.0431638	0.157727
HS3ST2	-0.241711	2.57705	2.88e-05	0.000468264
MCAM	-0.24105	2.62695	2.62e-15	2.1e-13
BCL3	-0.240981	4.98679	0.0040207	0.0273181
FUT8	-0.240808	4.63265	0.00877519	0.0494797
RAB31	-0.240806	7.08285	0.0274996	0.114179
INPP5D	-0.240581	3.88836	0.000516872	0.00543647
TSPAN33	-0.240242	4.90745	0.00487029	0.0316478
F10	-0.24012	2.45744	8.63e-09	2.89e-07
NFS1	-0.24006	4.71829	0.0580427	0.193768
PLAAT4	-0.239995	6.88961	0.162715	0.388365
CCND3	-0.239918	7.6694	0.000486581	0.00518272
TMEM45A	-0.239883	6.0053	0.248151	0.509366
LHX6	-0.239673	3.65734	5.16e-05	0.000785268
MAP3K7CL	-0.239598	4.06791	0.000945581	0.00880043
ARHGEF10	-0.239139	4.6851	0.00550419	0.0347062
MYOT	-0.238864	2.51947	9.3e-07	2.15e-05
FLRT2	-0.238661	2.86027	0.000210814	0.00255494
CXCL2	-0.238644	3.75494	0.117844	0.314594
NFATC1	-0.238525	3.21017	0.000147826	0.00190883
EMP1	-0.238487	6.80742	0.0703787	0.22078
IL16	-0.238292	2.99749	4.13e-07	1.02e-05
SNTB1	-0.237322	3.86134	0.0122637	0.0634555
COL2A1	-0.236932	2.82692	0.00245047	0.0187533
PTMS	-0.236662	4.96024	0.0147213	0.0724855
MAFB	-0.236565	5.66949	0.0402138	0.150212
ATP1A2	-0.236404	2.29946	4.56e-07	1.12e-05
PSD2	-0.236326	2.94696	0.0169338	0.0800774
HS3ST3A1	-0.235845	3.33692	0.0716674	0.223158
XBP1	-0.235501	8.41208	0.00346858	0.0244031
TSPAN2	-0.235309	2.62837	2.05e-05	0.000344945
ADGRB3-DT	-0.235196	2.68256	0.00103847	0.00945967
SUSD6	-0.235149	4.604	0.000476084	0.00508897
CSDC2	-0.235137	2.50995	6.93e-09	2.36e-07
HTR3E	-0.234817	2.40047	0.00167856	0.0139703
ZYX	-0.234816	6.13733	0.00359169	0.025018
WFDC3	-0.234749	3.36333	0.0312787	0.125457
NINJ1	-0.234669	6.17868	0.0073997	0.0434978
MGAT4A	-0.234559	4.81807	0.0119139	0.0622195
CREB5	-0.234451	2.85653	5.15e-05	0.000783595
YWHAH	-0.234136	8.51641	0.000410267	0.00449519
EGR1	-0.234069	8.05704	0.0416889	0.154215
DBN1	-0.233626	5.02354	0.035657	0.137922
ADGRE2	-0.233478	3.79563	0.0186466	0.0857271
DIXDC1	-0.233453	3.13411	8.99e-08	2.51e-06
TGFBR2	-0.233427	6.92273	0.0180944	0.0838855
IL12RB1	-0.233186	2.84666	1.78e-05	0.000303929
RUNX1T1	-0.232959	2.67617	4.85e-06	9.62e-05
GPSM1	-0.232878	5.08062	0.0657993	0.21111
ZDHHC14	-0.232644	3.78937	0.000471229	0.00504476
ITLN1	-0.232584	5.31927	0.326925	0.598794
MAGEA1	-0.232506	3.26946	0.0901724	0.26228
CTSL	-0.23238	7.72068	0.052807	0.181805
CORO1C	-0.232046	5.11699	0.00801312	0.0462644
FHOD1	-0.231782	4.17112	0.00229972	0.0178598
TUBB6	-0.231648	4.46547	0.0785872	0.237541
FILIP1	-0.231453	2.83116	2.63e-08	8.11e-07
HCAR3	-0.231117	3.20571	0.0101533	0.0552939
IGFLR1	-0.230883	4.10722	0.000331201	0.00374204
H2AC6	-0.230845	5.35948	0.0735208	0.227111
TSPAN9	-0.230834	7.14779	0.00375417	0.0258604
RAPGEF4	-0.230443	3.244	6.46e-07	1.54e-05
VWA1	-0.230344	4.54071	0.00373367	0.0257763
PLCB2	-0.230239	3.16083	0.00338387	0.0240081
HES2	-0.230229	3.84066	0.106086	0.292819
GPX7	-0.229854	4.90496	0.0147651	0.0725993
SHISA3	-0.229709	2.50207	0.000247652	0.00293434
VAMP5	-0.229706	6.82292	0.03685	0.141185
CAND2	-0.229094	3.53149	0.000758013	0.00741259
SEMA3A	-0.228486	3.13781	0.000166211	0.0021029
NR2F2	-0.228445	5.88094	0.00529041	0.033721
NCAM1	-0.228359	2.87682	6.63e-05	0.000966577
CALY	-0.228135	2.40864	0.000469269	0.00503147
LIME1	-0.227786	5.4241	0.020425	0.091814
SLC5A1	-0.227757	2.62022	0.0121757	0.0631316
AKAP12	-0.22741	4.1602	0.00905796	0.0506932
CD300C	-0.227156	2.53893	7.94e-07	1.86e-05
SAP25	-0.226935	4.65458	0.0860306	0.254066
CAP2	-0.22661	4.62949	0.0411684	0.152665
NTRK3	-0.226492	2.63117	1.37e-06	3.04e-05
LHB	-0.226179	2.58445	0.00112259	0.0100474
GIMAP2	-0.225781	4.14013	0.0157224	0.0758509
CCDC102A	-0.225776	4.0754	0.00279321	0.0206833
SHISAL1	-0.225415	2.76595	5.8e-05	0.000865286
CT55	-0.225073	2.67487	0.0185162	0.0853141
PAM	-0.225029	7.35162	0.0208864	0.0932181
FXYD4	-0.224596	5.05539	0.285223	0.553971
COL21A1	-0.224457	2.29913	1.01e-09	3.87e-08
POM121L15P	-0.224391	2.64882	0.0227897	0.0993494
PCDHB16	-0.224382	2.99924	0.00267439	0.0200436
CHRD	-0.224292	2.4954	7.14e-06	0.000134526
GBP1P1	-0.224262	3.455	0.00522155	0.0334036
CELF2	-0.22423	2.8282	3.39e-08	1.02e-06
TMX4	-0.223988	5.16448	0.00546607	0.0345472
DDX60	-0.223946	4.30666	0.0311605	0.125136
LAP3	-0.223941	6.14491	0.00610361	0.037571
SLC25A35	-0.223891	3.42078	0.0337363	0.132468
ANXA2P1	-0.223459	6.83373	0.0659027	0.211345
GGH	-0.223316	6.32592	0.0813166	0.243455
KCNG1	-0.223053	5.79309	0.216915	0.469413
RELN	-0.22303	2.66868	3.49e-05	0.000555486
RAB3C	-0.22299	2.50487	0.000117544	0.00158855
METTL7B	-0.222627	2.96323	0.00285669	0.0210503
STAT1	-0.222491	7.80507	0.0426488	0.156498
RRM2B	-0.222259	4.16743	0.0052612	0.0336061
SAMD9L	-0.22222	3.88335	0.0307164	0.123612
RUBCNL	-0.222166	2.65669	7.76e-07	1.83e-05
TNS1	-0.222113	2.95893	1.08e-05	0.000197779
MT1P3	-0.221988	3.9594	0.0951927	0.272188
ALDH1L2	-0.221937	2.8283	1.35e-05	0.000241051
TMEM156	-0.221182	3.93103	0.00190641	0.0154498
MAL	-0.221181	7.97009	0.301929	0.572916
SLC9A9	-0.220737	3.36772	0.0022805	0.0177373
FGF13	-0.22073	2.86405	5.96e-06	0.000115481
PEG10	-0.220677	3.19653	0.0308656	0.124135
IKBIP	-0.220677	3.46016	0.00286728	0.0210906
ENSG00000274253	-0.220671	2.89224	0.00743545	0.0436347
KCNT2	-0.219878	2.45748	3.96e-07	9.82e-06
CABP7	-0.219872	2.93469	0.014317	0.0709939
RGS19	-0.219438	4.79823	0.000348008	0.00390882
WNT4	-0.219393	2.94199	0.00121401	0.0107316
GPR18	-0.219243	2.5515	0.000150444	0.00193761
GBGT1	-0.219184	3.01664	1.18e-05	0.000214455
ENSG00000253593	-0.219012	2.92154	0.0111461	0.059225
IRF4	-0.218916	2.97513	0.00058728	0.00602327
IL23A	-0.218911	3.50309	0.0568395	0.191239
DPYSL4	-0.218606	3.57159	0.0977252	0.277714
PLXDC2	-0.218593	4.29488	0.0333525	0.131477
ARHGAP31	-0.218442	2.55973	5.93e-11	2.68e-09
TCL1A	-0.218413	2.44814	0.0013098	0.0114166
ALDH1A2	-0.218351	4.06014	0.0414938	0.153574
MEDAG	-0.218147	2.36439	7.64e-07	1.8e-05
EPHB1	-0.21813	2.62345	1.73e-06	3.74e-05
LRCH4	-0.218022	4.06988	0.000245634	0.00291639
TRPM5	-0.217966	2.37309	0.00141136	0.0121109
HOPX	-0.217834	7.26818	0.169666	0.400165
ENPEP	-0.217453	3.19261	0.00101468	0.00929938
GLRX	-0.217411	5.69699	0.0390469	0.147271
GFI1	-0.21735	2.73015	0.000104969	0.00144651
LY9	-0.216794	2.7147	0.000152946	0.00196465
S1PR4	-0.216671	2.89397	7.13e-05	0.00103464
RABAC1	-0.216471	6.085	0.0021053	0.0166828
ZNF469	-0.216453	2.62482	6.86e-06	0.0001298
FAM20A	-0.21639	2.5256	4.01e-06	8.08e-05
BDKRB2	-0.216349	2.72337	9.1e-06	0.000168131
SYNE3	-0.216152	2.68992	2.03e-07	5.29e-06
NRG1	-0.216123	2.85176	0.0017137	0.0142065
POGLUT3	-0.216049	5.04653	0.0174834	0.0818293
ATP6V1B2	-0.215951	6.84746	0.00201207	0.0161068
ETV5	-0.215824	4.42454	0.0343831	0.13438
GPR88	-0.215706	2.42781	0.00966187	0.0532365
H2BC6	-0.215358	3.0787	0.0110658	0.0588876
HHIP	-0.215012	2.62942	1.1e-06	2.51e-05
EGR3	-0.214961	3.31962	1.07e-05	0.00019636
NTNG1	-0.21495	2.59389	0.000469901	0.00503568
LINC00545	-0.214793	2.42279	0.00117057	0.0104015
SLC28A2	-0.214694	2.3603	0.00103371	0.00944085
WNT5B	-0.214643	3.41807	0.00371341	0.0256617
S100A8	-0.214251	8.64887	0.392356	0.662035
ADCY9	-0.214072	3.09074	0.000116079	0.00157279
ABCA4	-0.213918	3.49145	0.0716462	0.223125
CLEC7A	-0.213842	2.81741	0.000134973	0.00176837
RAB27A	-0.213762	3.25681	4.3e-05	0.000666496
LCP2	-0.213517	2.77468	0.000106278	0.00145786
LSAMP	-0.213517	3.07938	1.17e-06	2.63e-05
KISS1	-0.213446	3.05817	0.022652	0.0989271
P2RY6	-0.213061	3.09802	1.96e-05	0.000331381
COLEC11	-0.212929	3.22181	0.00017533	0.00219974
STAMBPL1	-0.212826	4.7568	0.00619066	0.0380288
TLN1	-0.212666	5.03108	0.00140928	0.012103
ANKRD1	-0.212633	2.55504	0.00443928	0.0294388
IFNG	-0.2125	3.18787	0.0579544	0.193558
ZEB1	-0.212191	2.43298	3.94e-09	1.39e-07
INSYN1	-0.212102	2.64763	0.00467879	0.0306881
BIK	-0.211966	3.51805	0.0180846	0.0838771
RNF150	-0.211925	3.3038	0.00729017	0.0430104
IRAG2	-0.211719	5.20078	0.107343	0.294935
CHSY1	-0.211719	6.59783	0.000854569	0.00814088
FRMD4B	-0.211678	2.55033	1.99e-10	8.32e-09
GNB4	-0.211627	3.29512	0.00622007	0.0380649
JAG1	-0.211619	5.55601	0.0321542	0.128026
ZNF831	-0.211281	2.58472	1.47e-05	0.000259038
VAV1	-0.211192	2.82344	2.66e-05	0.000435984
F3	-0.211111	3.65555	0.102677	0.287199
CMTM8	-0.211027	5.46773	0.0241734	0.103844
LINC01191	-0.210914	2.7528	0.000622573	0.00633577
ENPP3	-0.210753	2.43027	0.00274162	0.0204501
POTEKP	-0.210609	8.0163	0.0278718	0.1153
KRT222	-0.210417	2.3739	1.87e-05	0.000317195
ADAMTSL4	-0.210337	2.97082	0.00228721	0.0177758
RYR3	-0.210018	2.4786	6.63e-06	0.000126258
NAPSA	-0.209815	2.6796	1.67e-05	0.000287718
PLSCR4	-0.209638	3.63386	0.00931761	0.0517878
RBM20	-0.20939	2.96012	0.0970708	0.276303
PNMA1	-0.209369	3.40301	0.000963292	0.00894151
VWA2	-0.209305	3.30686	0.0187127	0.0859558
DUSP5	-0.209171	6.7202	0.1035	0.288259
MARCHF1	-0.209074	2.69951	8.77e-08	2.46e-06
STK40	-0.208994	5.63292	0.00892629	0.0501567
BAX	-0.208358	5.48505	0.0886622	0.258927
HIVEP3	-0.208351	2.97662	0.000124829	0.00166557
GBA3	-0.208291	2.82041	0.0703203	0.22063
CUBN	-0.207957	2.42419	4.57e-08	1.34e-06
ADRA2A	-0.207857	2.87584	5.53e-08	1.6e-06
CDKN1C	-0.207393	3.92085	0.0338379	0.132792
GALNT10	-0.207317	3.43254	0.00137341	0.0118433
THBS2	-0.206973	6.34434	0.279996	0.547931
KHDRBS3	-0.206924	5.1515	0.164441	0.391451
MIR4435-2HG	-0.206456	2.94251	0.0046227	0.0303962
COPZ2	-0.206115	3.17482	0.0024773	0.018938
ADGRL2	-0.205796	4.12022	0.0436861	0.158972
FZD9	-0.2057	2.85013	0.0111094	0.0590744
ARHGAP18	-0.205625	3.45938	0.00126444	0.0110995
GPR84	-0.205458	2.79719	0.000887643	0.00837661
PNOC	-0.205386	2.50241	0.000216138	0.00260146
H2BC9	-0.205374	3.70007	0.0485976	0.171298
PLAGL1	-0.205333	3.27174	0.00643105	0.0391508
FBN1	-0.205171	2.73491	1.09e-06	2.49e-05
CCDC85A	-0.204895	2.62256	1.51e-06	3.31e-05
NOCT	-0.204878	4.07425	0.00909877	0.0508532
PHACTR2	-0.204727	5.29892	0.0142688	0.0708383
FKBP11	-0.204542	6.31316	0.0284882	0.11709
KCNT1	-0.204235	2.40342	0.00423713	0.0284484
RNF19B	-0.203891	4.1148	0.00561001	0.0352029
FST	-0.203292	5.10078	0.0749308	0.230067
SP110	-0.203182	5.97701	0.0196221	0.0890432
HSPA13	-0.203171	3.93433	0.00115952	0.0103164
MYOM1	-0.202947	3.21789	0.00735297	0.0432782
REEP1	-0.202919	2.76184	0.0227893	0.0993494
PYGO1	-0.202645	2.85892	0.000445118	0.00481428
AMACR	-0.202484	4.62719	0.131569	0.339005
EPAS1	-0.202316	7.49563	0.0376378	0.143404
LRRC8C	-0.202088	2.91593	1.77e-06	3.81e-05
TNFAIP8L1	-0.201897	4.3071	0.00855938	0.0486281
EFNB2	-0.20158	6.07279	0.0490349	0.172434
UGT2B10	-0.201558	2.78522	0.0311743	0.125168
HVCN1	-0.20137	2.9395	5.54e-06	0.000108533
SEPTIN7	-0.201168	5.00911	0.0264858	0.111142
ALKAL1	-0.200773	4.49478	0.136816	0.347836
ZNF536	-0.200731	2.68663	0.000146938	0.00189973
ZMPSTE24-DT	-0.200703	4.25323	0.0219243	0.0966722
PLPP1	-0.200614	6.78159	0.0426056	0.156449
EML1	-0.200595	3.88275	0.0183803	0.0848739
GPSM3	-0.20059	4.01645	0.0196489	0.0891452
PON3	-0.200564	3.30781	0.0729276	0.225713
LINC01798	-0.200449	2.57696	0.000133922	0.00175789
GALR2	-0.200396	3.01992	0.0320993	0.12788
FSTL3	-0.20023	3.71294	0.052021	0.179954
RGL4	-0.200083	2.74242	8.85e-06	0.000163772
KLF10	-0.20006	3.69609	0.00204655	0.0163158
FUOM	-0.19991	3.37923	0.0121455	0.0630683
TH	-0.199506	5.47634	0.30694	0.577989
SLC25A47	-0.199465	2.46562	0.000232292	0.0027768
TSPAN13	-0.199459	6.90101	0.0385172	0.145792
DEFB126	-0.199267	2.84008	0.0234568	0.101481
BVES	-0.199151	3.01098	0.00525634	0.0335935
MGLL	-0.199032	3.6924	0.0104965	0.0566618
RSU1	-0.198702	5.55831	0.00664175	0.0401543
EGFL7	-0.19867	2.68597	3.71e-10	1.5e-08
SV2A	-0.198644	2.74917	0.000829442	0.00797015
LGALS7	-0.198277	4.61231	0.373162	0.644848
REEP2	-0.198222	2.44554	0.00010923	0.00149347
S100A9	-0.198034	9.31652	0.327635	0.599448
KLRD1	-0.19779	2.84857	0.00208726	0.0165836
SIDT2	-0.197238	5.49853	0.00191381	0.0154866
ENPP6	-0.197202	2.42323	1.56e-05	0.000272668
CPZ	-0.196822	3.89433	0.086676	0.255335
GDF9	-0.196787	2.70231	0.0340724	0.133488
SLC43A3	-0.196644	3.38171	0.011438	0.0603792
OLR1	-0.196314	4.8902	0.226308	0.481141
TIAM2	-0.196041	2.73508	5.68e-05	0.000850001
GCLM	-0.195586	5.37394	0.078391	0.237205
PTPN7	-0.195528	2.91447	0.00082715	0.00795177
NNMT	-0.195497	4.55406	0.0713698	0.222583
SLC6A4	-0.195422	2.58173	0.00848295	0.0482993
SULT2A1	-0.194777	4.24255	0.283101	0.551379
FCRL2	-0.194606	2.75147	0.000523434	0.00548354
PLBD2	-0.19417	3.49477	0.00090753	0.00850658
AFAP1L1	-0.194112	3.16358	4.11e-06	8.25e-05
TRAT1	-0.19407	2.62479	3.22e-05	0.000516951
TXNDC5	-0.193977	7.20471	0.0100259	0.054767
TUBB2A	-0.193679	4.31861	0.0543577	0.185533
TTYH3	-0.193656	4.71687	0.0150815	0.0737348
ZAP70	-0.193639	2.74875	2.58e-05	0.000424872
BCL6B	-0.193564	2.90681	6.72e-08	1.93e-06
GRP	-0.193463	2.67114	0.00917869	0.0511915
UNC5A	-0.193309	2.34065	0.00267706	0.0200565
PLAC1	-0.193246	2.97756	0.0445737	0.161308
ARHGAP20	-0.193061	2.416	1.92e-09	7.13e-08
CCN4	-0.193028	2.98743	0.0132754	0.0671276
NRSN2	-0.19297	4.04144	0.0163904	0.0781405
SLC9B2	-0.192894	2.71723	0.000778676	0.00757237
AEN	-0.192892	5.0332	0.00269024	0.02013
GALNT18	-0.192572	3.55098	0.00328702	0.0234955
DNAJB4	-0.192356	3.50103	0.00501722	0.0324122
PGGHG	-0.19233	4.43207	0.178233	0.414291
ACOT7	-0.192261	6.78522	0.0699432	0.219874
DLK2	-0.192151	3.32468	0.0432843	0.158026
CD99L2	-0.192122	6.15089	0.0139677	0.0698217
HIF1A	-0.19133	6.08299	0.0475145	0.168839
DOK2	-0.191277	2.74399	1.34e-07	3.62e-06
NCF4	-0.191084	3.65134	0.0154486	0.0748908
THEMIS	-0.191065	2.65602	0.00084499	0.00807157
SLC12A2	-0.19092	4.99673	0.0254841	0.107908
IER5L	-0.190315	3.68054	0.0083746	0.0479134
PHLDA2	-0.190183	4.08832	0.0159185	0.0765334
PRR5L	-0.190146	3.46406	0.0256004	0.108313
TNS2	-0.18995	2.69246	2.2e-09	8.02e-08
ZFP36	-0.189879	8.3785	0.0867303	0.255343
C1QL4	-0.189607	2.35051	0.00285245	0.0210503
MARCHF4	-0.18948	2.37603	0.00111027	0.0099626
IGFBP6	-0.189474	4.92308	0.217912	0.470408
STK32B	-0.189389	2.73709	0.000401376	0.0044185
FOSB	-0.189302	9.07959	0.248741	0.509926
SDCBP	-0.189191	6.40362	0.0251219	0.106727
CXCR3	-0.189124	2.79939	0.000561474	0.00579822
APOBEC3G	-0.188908	5.05312	0.0733024	0.226614
FCGRT	-0.18864	6.07338	0.027243	0.113414
TYMSOS	-0.188628	4.85353	0.0895718	0.26075
MBNL1	-0.188284	5.96728	0.00727036	0.0429417
SAMD14	-0.188268	2.84981	1.39e-06	3.08e-05
ANXA4	-0.188205	4.8577	0.0462545	0.165792
INKA2	-0.188089	3.68431	0.00187888	0.0152995
MILR1	-0.187979	2.78343	0.00018665	0.00230733
STON1	-0.187962	2.90785	0.000238237	0.00283818
UACA	-0.187393	2.81464	8.01e-08	2.27e-06
SDK2	-0.187316	2.63756	6.52e-05	0.0009524
IQSEC1	-0.187206	4.10758	0.00539305	0.0342004
RIMS3	-0.186976	3.36117	0.0169186	0.0800235
CALM1	-0.186709	7.67017	0.00226346	0.0176303
BTLA	-0.186122	2.77471	4.03e-05	0.000631762
DUSP14	-0.185956	4.52166	0.0144733	0.0715833
PSG7	-0.185732	2.43173	0.000840839	0.00804289
CRYM	-0.185607	3.01453	0.0086052	0.0487961
ARID5B	-0.18559	6.35243	0.0333399	0.131464
CT45A10	-0.185405	2.57291	0.028805	0.118046
SERPINA9	-0.185393	2.49287	0.00421828	0.028349
SEPTIN11	-0.184815	6.72819	0.00684402	0.0410583
CMPK1	-0.184735	6.45136	0.0127357	0.0653421
ATP12A	-0.184626	2.67961	0.00692923	0.041404
PDGFB	-0.184517	3.14014	0.000107337	0.00147046
FUT4	-0.184169	3.73106	0.0280539	0.115803
KATNAL1	-0.184009	3.21704	0.0129911	0.0661198
FAM30A	-0.183986	2.51317	0.000728388	0.00717968
SLC2A3P2	-0.183794	2.63108	0.000151817	0.00195372
FAM110B	-0.183751	2.67219	3.23e-05	0.00051893
ARRDC5	-0.183491	2.45234	5.76e-06	0.000112081
JAG2	-0.183378	4.86527	0.0308466	0.124089
SEC22C	-0.183345	5.11997	0.0102004	0.0554907
CMTM3	-0.18329	6.11796	0.0597213	0.197458
SHD	-0.183069	2.459	0.0065542	0.0397738
HCAR2	-0.182965	3.03455	0.0506331	0.176402
DPH3	-0.182738	4.95346	0.0237969	0.102583
AHNAK2	-0.182299	4.81834	0.334979	0.607699
FICD	-0.182255	3.88877	0.000271255	0.00316563
ESPNL	-0.18198	2.59325	0.00338373	0.0240081
NFKBIE	-0.181922	3.90641	0.0016185	0.0135668
SAMD3	-0.181916	2.70013	2.37e-05	0.000393076
CES1	-0.181822	3.85654	0.313569	0.585019
ARHGAP45	-0.181765	3.03936	5.49e-05	0.00082365
ATP6V0E2	-0.18169	6.62315	0.106183	0.292879
ITPRID2	-0.181683	3.41868	0.0131072	0.0664849
CPLX1	-0.18165	2.81276	0.000592637	0.00606637
APOC1	-0.181491	5.74611	0.171969	0.403972
GUCY1B1	-0.18115	2.73685	9e-08	2.51e-06
PREX1	-0.180911	2.85774	0.000159848	0.00204083
NFKBIA	-0.180765	9.02822	0.0205653	0.0922477
ALOX12B	-0.180752	2.64822	0.0645553	0.208374
PLN	-0.180569	2.68325	0.000105921	0.00145486
RPL39L	-0.180545	4.26703	0.178995	0.415008
TEX11	-0.180407	2.74007	0.000407363	0.00447269
ODAM	-0.18038	2.7065	0.00716227	0.0425184
DOCK8	-0.180228	4.68673	0.0451694	0.162812
IL3RA	-0.18021	2.70423	3.14e-09	1.12e-07
H2BC12L	-0.180134	5.00338	0.141049	0.354436
TMEM255B	-0.179858	2.97982	1.3e-07	3.52e-06
SSPN	-0.179469	5.03577	0.039906	0.149275
IL24	-0.179383	3.25736	0.176384	0.411319
PMAIP1	-0.179273	5.45558	0.115725	0.310952
ENSG00000230387	-0.179136	3.96947	0.241016	0.500144
CACNA1H	-0.179058	4.59505	0.146078	0.361838
CDC25B	-0.178934	5.6357	0.179551	0.415924
NAV2	-0.178763	5.26375	0.143011	0.357156
LGALS2	-0.178684	2.87028	0.000274881	0.00320035
DSEL	-0.178462	3.02965	0.00351554	0.024651
CPQ	-0.178382	5.55032	0.0736452	0.22741
EHD1	-0.178226	6.51506	0.00921598	0.0513451
GALNT5	-0.178201	2.60602	0.00655941	0.0397939
NBEA	-0.178001	3.21569	0.0383932	0.14548
TWIST2	-0.177834	2.4131	0.000100609	0.00139743
CACNA1C	-0.177814	2.85347	4.21e-05	0.000656791
SMIM3	-0.177813	2.78588	0.00042017	0.00458219
FN1	-0.177789	2.68722	0.000906515	0.00850085
LIPG	-0.177758	4.67891	0.297075	0.567857
MEGF10	-0.177589	2.94582	0.00938255	0.0521212
NOS2	-0.177492	3.0976	0.100711	0.283478
LRRC38	-0.17718	2.7043	0.00944784	0.0523874
CD99	-0.177068	5.11423	0.0393486	0.148033
AVIL	-0.176928	2.96757	0.0113757	0.0601411
CD44	-0.176856	8.16952	0.163176	0.389188
LYSMD2	-0.176846	6.1118	0.0403297	0.150538
GUCY1A2	-0.176772	2.60542	2.4e-07	6.18e-06
VSIR	-0.176762	4.61826	0.0606565	0.199546
CTSA	-0.17662	5.85893	0.0281711	0.116104
FLT3LG	-0.17654	3.01614	7.47e-05	0.00107818
ANXA2R	-0.176247	4.24488	0.0473088	0.168365
GHRHR	-0.176229	2.60907	0.0173112	0.0812986
PSMB9	-0.176183	4.85641	0.178318	0.4143
RASGRP1	-0.176048	3.40528	0.0412371	0.152839
CALB2	-0.175901	3.80649	0.206085	0.454546
DNAJB5	-0.1757	2.83319	1.2e-05	0.000217478
PCDHB5	-0.175649	2.87519	0.0611961	0.200912
ADGRB3	-0.175539	2.36593	0.000851331	0.00812107
TRIM47	-0.175512	3.50431	0.0137896	0.0692125
PEAR1	-0.175507	2.83038	3.16e-07	8e-06
FKBP10	-0.175461	2.75892	0.00012155	0.00163532
LSM10	-0.175454	4.84699	0.00058009	0.00596356
RHOC	-0.175444	7.7405	0.0180271	0.0837263
PALM	-0.175237	4.10947	0.163332	0.389501
SCARA3	-0.175224	3.33554	0.0457708	0.164339
INAFM1	-0.174852	5.87683	0.00723538	0.0427841
PNMA8A	-0.174782	2.70728	0.00138132	0.0118969
SLC2A12	-0.174772	2.63595	0.00188573	0.0153183
RAP2A	-0.174049	5.43327	0.0334016	0.131621
FLVCR2	-0.173805	4.17321	0.0173371	0.0813438
IL34	-0.173629	2.45213	1.79e-08	5.62e-07
MESP1	-0.173625	4.50529	0.317235	0.588827
EFCC1	-0.173597	2.58524	3.2e-08	9.68e-07
PRNP	-0.173307	8.42404	0.133538	0.342274
CEACAM6	-0.173172	7.31741	0.494498	0.750262
GNA13	-0.173154	6.08727	0.0165702	0.0787479
GRB2	-0.172987	4.82734	0.00233745	0.0181117
RGS20	-0.172936	3.0738	0.146311	0.362159
NCF2	-0.172676	2.89093	0.00339074	0.0240325
KLF4	-0.172665	6.11248	0.146119	0.361853
SNORD55	-0.172425	4.10184	0.15097	0.36958
CEP112	-0.172194	3.24322	0.00283605	0.0209637
PTPRG	-0.172181	3.19266	0.000107742	0.00147504
SLC7A6	-0.172038	3.55793	0.0140383	0.0699752
DCSTAMP	-0.171963	2.34652	0.000355024	0.00397698
VNN3P	-0.171958	2.60571	0.000767776	0.00749063
PPM1D	-0.171932	4.40733	0.0248003	0.10563
ORAI1	-0.171859	3.3179	0.000319145	0.00363317
ASB16	-0.171769	2.55947	0.00863511	0.0488997
RDH12	-0.171688	2.84632	0.109714	0.300149
EID2	-0.171502	4.27381	0.00608244	0.0374517
CEBPD	-0.171482	7.47377	0.0449794	0.162357
TRBV30	-0.171421	2.61914	0.00354093	0.0247959
TIGAR	-0.171409	4.26888	0.0146889	0.0723769
STEAP4	-0.171317	2.4546	0.00107146	0.00969667
MRC2	-0.171215	2.43636	1.33e-06	2.97e-05
PLPP4	-0.170987	2.49822	0.00044336	0.00480021
TMEM169	-0.170799	2.46606	0.000527535	0.00551275
CHD5	-0.170735	2.39709	0.00464359	0.0304953
TREM2	-0.170653	2.68013	0.000370803	0.00413391
IGSF21	-0.170301	2.49434	0.00102113	0.00934218
IL21R	-0.170236	2.89333	0.000677053	0.00679803
ZNF518B	-0.170145	4.70753	0.0714439	0.222693
KCNK17	-0.170085	2.72239	5.96e-06	0.000115481
PRXL2C	-0.170025	3.27602	0.0122577	0.0634518
COL7A1	-0.169939	6.66925	0.327468	0.599245
SLC16A6	-0.169923	2.63129	0.0021869	0.0171755
CHST1	-0.169891	2.73269	0.000374296	0.00416843
SGCB	-0.16987	3.37395	0.00226133	0.0176203
TCF7L1	-0.169811	2.49038	1.51e-05	0.000266119
SH3BGRL	-0.169727	6.82788	0.077478	0.235527
RPRML	-0.169604	2.4798	0.00300268	0.0218528
ARMCX1	-0.169571	4.26877	0.143803	0.358355
POGLUT2	-0.169534	2.9558	0.00104898	0.00952653
NETO1	-0.169422	2.5377	0.000687859	0.00687042
SLC24A3	-0.16929	3.33141	0.0358272	0.138377
CALB1	-0.169262	2.42917	0.0121007	0.0628981
SULT1E1	-0.16901	2.75622	0.014326	0.0710079
CARD16	-0.168958	3.02848	0.00256102	0.0194236
FAM241A	-0.168851	4.08333	0.0300113	0.12159
TFPI	-0.168849	5.94666	0.187727	0.426819
ITGA9	-0.168126	2.96408	0.00094282	0.00878857
ST6GALNAC1	-0.168096	3.00391	0.0428871	0.157071
SPPL2A	-0.16793	6.31366	0.0154202	0.0748221
CP	-0.167826	3.32365	0.24221	0.50146
APOBEC3H	-0.167824	3.08745	0.00388406	0.0265695
RBPJ	-0.167793	4.96888	0.00901682	0.0505034
RNF130	-0.167757	4.77309	0.036177	0.139366
ADARB1	-0.167737	5.41122	0.125026	0.32733
POU2AF1	-0.16772	3.05653	0.0303728	0.122606
TRGV3	-0.167673	2.50767	7.91e-06	0.000147389
ZBP1	-0.167606	4.68339	0.0120086	0.0625324
CDK5R1	-0.167147	3.50419	0.0594252	0.196816
SLC35F1	-0.166959	2.58418	1.55e-08	4.92e-07
TFF1	-0.166773	5.76583	0.497092	0.752246
GPR87	-0.166743	4.5236	0.14584	0.361487
DENND3	-0.166707	2.87812	0.000136083	0.00178069
PLTP	-0.166557	6.32782	0.182597	0.42031
PKD2	-0.166472	4.73259	0.0149337	0.0731541
BTBD17	-0.166322	2.25742	0.0107467	0.0575983
SPRED1	-0.16632	6.17676	0.0745411	0.229353
SLC39A2	-0.166241	3.81819	0.28027	0.54815
MYCT1	-0.16622	2.80521	3.94e-09	1.39e-07
SEMA5B	-0.165685	2.47084	1.34e-06	2.99e-05
RAB33A	-0.165639	2.60977	0.000863106	0.00821475
KLK3	-0.165452	2.78758	0.0126435	0.0650275
C2orf74	-0.165436	3.56887	0.0228057	0.0993494
BEST1	-0.165294	2.62566	7.74e-06	0.000144632
BPNT2	-0.165236	4.96418	0.0398548	0.149189
SAA1	-0.165178	3.95803	0.311509	0.582777
C6orf226	-0.165066	3.8051	0.00436526	0.0290859
TOX-DT	-0.164899	2.71853	0.00423473	0.0284477
APP	-0.16483	6.64225	0.0777782	0.23603
KIF26B	-0.164604	2.87243	0.00293233	0.0214565
MT2A	-0.164596	2.64178	0.0014088	0.012103
GPAT3	-0.164499	3.30657	0.05866	0.1952
NAV1	-0.164421	3.44876	0.0305292	0.123104
SDF2L1	-0.164288	7.24649	0.017312	0.0812986
CRABP2	-0.164262	7.05036	0.296071	0.566678
DNAJB9	-0.164219	5.0598	0.024207	0.10395
FNIP2	-0.163979	3.8007	0.0179934	0.0836757
PLCB1	-0.163895	5.12037	0.0751576	0.23046
HYAL2	-0.163834	4.44742	0.00488929	0.0317321
MAGEA12	-0.163789	3.12465	0.114207	0.308133
HELZ2	-0.16377	6.26732	0.0640454	0.207159
GGT5	-0.16362	2.66339	3.28e-08	9.89e-07
GLIS3	-0.163463	3.61268	0.0911522	0.264143
ZNF428	-0.163433	7.25345	0.140822	0.354103
AMPD1	-0.163416	2.39031	0.00021431	0.00258538
CCDC80	-0.163342	2.72589	0.000143524	0.00186182
ZNF626	-0.163288	5.39138	0.165025	0.392442
ACVR1	-0.163129	6.27346	0.0438449	0.159383
ARFGAP3	-0.163121	5.47202	0.0193301	0.0880029
HLA-E	-0.163069	6.69597	0.0615746	0.201776
FAXDC2	-0.162868	2.76065	0.0023942	0.0184503
TRBV29-1	-0.162817	2.45492	7.83e-05	0.00112556
EID1	-0.162809	3.32333	0.000730679	0.00719476
SLC16A5	-0.162769	6.49819	0.238123	0.496728
ST3GAL2	-0.162622	3.07723	0.00468222	0.0306915
RARA	-0.162301	5.29237	0.0248413	0.10574
LPAR1	-0.162223	5.1968	0.138608	0.350524
VCX	-0.162078	4.65617	0.419497	0.68744
CYTH1	-0.161991	6.18102	0.0127533	0.0654165
DEPP1	-0.161912	4.95422	0.140183	0.352936
SYNE2	-0.1618	4.35135	0.0502847	0.175479
KLK2	-0.16159	2.66178	0.0109726	0.0584953
RAF1	-0.161579	5.67884	0.0750555	0.230297
HLF	-0.161336	2.55961	0.000305099	0.00349029
SPNS1	-0.16128	5.6987	0.104754	0.290385
PARP9	-0.161113	5.74183	0.100146	0.282456
RAB6B	-0.160952	3.54521	0.0126877	0.0651913
CGB5	-0.160715	2.47841	0.00948031	0.0525115
PRSS23	-0.160602	5.91022	0.124545	0.32643
CXCL17	-0.160526	4.72065	0.298449	0.569345
CBX4	-0.160276	4.4603	0.0101871	0.0554327
ASIP	-0.160011	2.30021	0.000228861	0.00274203
VAT1L	-0.159692	2.66894	2.63e-05	0.000431353
SLC35G2	-0.159432	3.29518	0.0548851	0.186696
SCG3	-0.15933	2.65987	0.0103406	0.0560362
GNAI2	-0.159262	6.81932	0.00495365	0.0320804
ANKRD19P	-0.159001	3.36956	0.198834	0.443296
SEMG1	-0.158946	3.20304	0.0428809	0.157071
NNAT	-0.158741	4.9416	0.526376	0.773386
SEPTIN7P3	-0.158705	3.2597	0.0165529	0.0786835
CHPF	-0.158408	4.36172	0.0417728	0.154335
SLC1A4	-0.158366	3.03959	0.00733383	0.0432073
HOXA10	-0.158328	5.12525	0.133303	0.341883
BCAS4	-0.158314	5.42303	0.127444	0.331952
TNFRSF9	-0.158289	2.68667	0.000184334	0.00228272
SOX8	-0.158267	2.83221	0.00188222	0.0153042
CD320	-0.158204	4.02537	0.068176	0.216026
SLN	-0.157713	2.57465	0.00852294	0.0484866
POPDC2	-0.157557	2.54256	2.41e-06	5.1e-05
FZD4	-0.157545	4.90334	0.102836	0.287341
HSD17B1	-0.157533	4.15817	0.196383	0.440025
CD72	-0.15734	2.88713	0.00096667	0.00895969
CHRM3	-0.157231	3.04718	0.0563729	0.19024
SMARCD3	-0.15721	3.9926	0.0511492	0.177699
MAN1A1	-0.1572	4.72109	0.0296688	0.120532
MYT1	-0.157146	3.59518	0.307671	0.578548
STMN3	-0.157093	2.55684	0.00135103	0.0116983
TMEM263	-0.157078	4.52476	0.0616649	0.201946
ZC3H12A	-0.157072	5.03739	0.144067	0.358869
UAP1L1	-0.15663	3.03529	0.0106303	0.057149
LXN	-0.156602	6.25166	0.1838	0.421922
MBNL1-AS1	-0.156565	2.65679	2.71e-05	0.000443511
KRT23	-0.156529	5.08575	0.353434	0.62721
LOXL3	-0.156262	2.7237	9.61e-06	0.000176688
MMP23B	-0.15604	2.52125	1.78e-05	0.00030283
LINC01711	-0.156013	2.44214	0.00581013	0.0361933
CTSZ	-0.155897	5.49642	0.134351	0.343855
GLB1L	-0.155808	2.94897	1.76e-05	0.000300065
NCOA7	-0.15567	6.6909	0.133389	0.342018
IRF1	-0.155463	6.54879	0.146118	0.361853
CADM1	-0.155351	4.79437	0.284219	0.552633
C3orf36	-0.155327	2.73931	1.15e-05	0.000208978
ITGA10	-0.155141	2.69372	0.00545585	0.034493
STK10	-0.155051	3.38146	0.000425622	0.00462963
CST2	-0.154931	2.51701	0.00263922	0.0198793
ADM5	-0.154731	3.48837	0.0397534	0.14907
BMPR2	-0.154562	5.66039	0.0542063	0.185227
MGAT4C	-0.15446	2.44638	0.00870864	0.0491836
C2orf88	-0.154302	3.5981	0.170793	0.401883
[truncated: 19,016 more rows]

## Sheet: S3. TCGA BLCA _EdgeR_result
SYMBOL	logFC	logCPM	PValue	FDR
KRTAP7-1	-5.6939	-0.197733	3.96e-74	4.56e-71
KCNH6	-5.44864	1.79246	2.13e-62	8.44e-60
PI16	-5.30295	3.90624	9.79e-75	1.25e-71
MYOC	-4.93028	0.648245	9.09e-84	3.14e-80
ATP1A2	-4.79182	3.37113	2.93e-79	5.44e-76
PRSS56	-4.77351	3.19497	5.88e-33	2.93e-31
KRTAP3-3	-4.74377	-0.63024	5.87e-56	1.33e-53
KRTAP11-1	-4.73522	-0.896891	6.17e-61	2.19e-58
LHX3	-4.47283	-0.43609	2.83e-54	5.61e-52
NPAS4	-4.44168	-0.234682	2.18e-82	5.85e-79
MYH11	-4.44039	10.2639	4.16e-65	2.1e-62
KRT85	-4.23537	-0.745538	2.45e-55	5.24e-53
ATOH1	-4.20394	0.199236	9.03e-40	6.68e-38
ACTC1	-4.20197	6.33679	1.27e-39	9.28e-38
SYNM	-4.18968	7.11166	1.85e-75	2.79e-72
CPLX2	-4.16607	2.1007	2.75e-40	2.08e-38
PRSS3P1	-4.02685	-1.4104	2.25e-51	3.4e-49
CMA1	-4.01758	0.0968797	7.32e-80	1.61e-76
OGN	-4.00919	2.82609	9.52e-58	2.53e-55
CASQ2	-3.95554	3.54819	5.36e-51	7.8e-49
RBFOX3	-3.95474	2.28274	1.06e-55	2.34e-53
DES	-3.94074	9.52949	7.78e-40	5.78e-38
ADAMTS9-AS1	-3.93529	1.19422	1.35e-73	1.42e-70
SCARA5	-3.93001	3.11605	5.67e-64	2.36e-61
PCP4	-3.91285	4.26353	5.72e-43	5.2e-41
SYNPO2	-3.90635	7.26474	3.8e-73	3.83e-70
CCER2	-3.84394	2.15241	1.04e-47	1.26e-45
POU4F3	-3.82806	-0.625597	4.98e-54	9.56e-52
ASB5	-3.82614	1.8655	3.96e-41	3.13e-39
KCNA1	-3.79854	-0.995115	7.99e-56	1.77e-53
CNN1	-3.79605	7.54485	1.78e-59	5.73e-57
HSPB6	-3.79313	5.27288	1.57e-61	5.85e-59
PGM5-AS1	-3.72198	1.48341	1.05e-38	7.32e-37
CHRM2	-3.70007	1.94653	6.71e-49	8.72e-47
PDZRN4	-3.67605	1.60358	3.93e-54	7.66e-52
ECRG4	-3.67375	1.36829	1.15e-55	2.51e-53
NPPB	-3.63021	-0.73038	9.27e-43	8.21e-41
CTSG	-3.61533	1.63587	1.13e-69	9.38e-67
SPHKAP	-3.58682	-1.75468	5.08e-49	6.7e-47
PPY	-3.58004	-0.573388	1.2e-41	9.86e-40
GLP2R	-3.5795	1.08231	9.1e-57	2.2e-54
KCNB1	-3.56348	0.555902	3.97e-66	2.04e-63
DRGX	-3.55848	0.0219819	3.58e-33	1.81e-31
ADH1B	-3.5489	4.01546	7.33e-40	5.47e-38
HAND1	-3.54354	-0.0743005	1.17e-47	1.4e-45
KRTAP19-1	-3.536	-0.992492	9.93e-37	6.27e-35
PGM5	-3.53424	5.29023	1.53e-53	2.8e-51
LMOD1	-3.53186	6.31624	5.05e-69	3.82e-66
NSG2	-3.52716	-0.588076	1.59e-44	1.56e-42
GUCA1C	-3.525	-2.17379	4.32e-51	6.37e-49
TMEM252	-3.50173	-0.753733	3.94e-56	8.98e-54
KRT81	-3.4966	5.35046	1.59e-27	5.87e-26
SSXP10	-3.49122	-2.16422	2.08e-48	2.58e-46
ACTG2	-3.4884	8.63935	2.44e-53	4.4e-51
CR2	-3.48822	3.25705	4.06e-33	2.05e-31
OSTN	-3.46668	-1.30178	9.56e-50	1.31e-47
PRUNE2	-3.37769	4.60267	1.89e-53	3.43e-51
HPSE2	-3.37252	2.44447	8.5e-48	1.03e-45
PLN	-3.35745	3.77628	1.03e-51	1.59e-49
P2RX1	-3.32696	3.39708	4.94e-52	7.86e-50
HAND2-AS1	-3.30998	1.2559	5.17e-57	1.28e-54
RN7SL4P	-3.29977	0.793616	1.75e-36	1.07e-34
C7	-3.2861	4.76753	4.64e-38	3.13e-36
SLC2A4	-3.27311	2.29433	1.92e-57	4.99e-55
C16orf89	-3.27181	1.3953	4.88e-57	1.21e-54
NTRK3	-3.25853	0.658684	1.82e-69	1.47e-66
VIP	-3.25072	-0.409106	2.78e-57	7.08e-55
SORBS1	-3.24582	6.2258	7.81e-71	6.74e-68
ANGPTL1	-3.2353	2.136	8.4e-58	2.28e-55
NEUROD1	-3.23041	-1.52064	7.5e-36	4.46e-34
USH2A	-3.21597	0.550414	2.23e-43	2.09e-41
TNXB	-3.20976	4.2434	1.42e-67	9.27e-65
FLNC	-3.19802	6.93401	8.45e-43	7.5e-41
FCAMR	-3.18772	0.0409663	9.07e-37	5.77e-35
TCF23	-3.18255	-1.26325	3.79e-56	8.73e-54
BAAT	-3.16043	0.796307	6.24e-28	2.36e-26
RANBP3L	-3.15188	0.693152	1.32e-54	2.65e-52
TRARG1	-3.14494	-0.521186	2.94e-36	1.78e-34
ENSG00000233968	-3.12598	-1.00745	4.33e-63	1.78e-60
PGM5P4	-3.12101	-1.92539	2.18e-60	7.3e-58
HAS1	-3.11982	1.69199	4.95e-42	4.19e-40
FHL1	-3.11209	6.20313	5.62e-60	1.86e-57
SCRG1	-3.10357	1.21053	8.22e-43	7.33e-41
PYGM	-3.09678	2.02833	2.26e-67	1.4e-64
CD300LG	-3.09056	-1.20429	1.83e-64	8.05e-62
NHLH1	-3.0646	0.284229	1.65e-45	1.77e-43
ANGPTL7	-3.06328	-0.840752	4.84e-52	7.75e-50
TTR	-3.06001	4.04724	1.55e-18	3.19e-17
CIDEC	-3.05907	0.177504	7.94e-34	4.23e-32
TRH	-3.04069	0.870889	2.54e-21	6.34e-20
HSPB7	-3.03493	3.97433	4.63e-45	4.78e-43
PRSS1	-3.03174	3.70478	1.87e-18	3.82e-17
DCX	-3.01696	-0.801111	2.79e-32	1.34e-30
ARHGAP36	-3.01543	-1.1386	8.9e-32	4.11e-30
DPEP3	-3.00617	-0.513096	2.09e-36	1.27e-34
ADRB3	-3.00591	-0.34756	8.28e-52	1.28e-49
LINC01571	-3.00289	-2.32066	3.81e-39	2.73e-37
ACKR1	-2.99505	4.40734	5.2e-51	7.61e-49
TACR2	-2.98658	2.12266	1.06e-57	2.78e-55
ENSG00000258274	-2.97934	-0.66898	5.15e-46	5.68e-44
OLFM3	-2.97469	-0.704965	1.03e-27	3.84e-26
PRSS2	-2.97266	5.18131	7.83e-17	1.43e-15
AADACL4	-2.97241	-2.54302	2.65e-44	2.57e-42
ACTL6B	-2.95646	-0.925791	3.5e-32	1.67e-30
SGCA	-2.94865	2.35745	2.36e-52	3.94e-50
KRTAP3-2	-2.94345	-2.30226	2.89e-39	2.09e-37
KIF19	-2.94309	0.73965	4.88e-53	8.49e-51
FILIP1	-2.94282	3.04898	8.16e-74	8.96e-71
SERTM2	-2.94158	-0.937975	5.98e-48	7.26e-46
NEGR1	-2.92727	3.08285	1.43e-58	4.2e-56
SEZ6	-2.92617	-0.349433	3.9e-34	2.11e-32
TCL1A	-2.91508	1.51476	6.92e-28	2.61e-26
HCG22	-2.91474	-0.124168	6.95e-26	2.29e-24
CRMA	-2.90422	-0.148211	2.92e-44	2.82e-42
GATA5	-2.89711	0.950423	5.44e-37	3.54e-35
STUM	-2.89026	1.91244	1.69e-38	1.17e-36
HLF	-2.88995	1.79789	2.96e-52	4.9e-50
GCG	-2.88617	-2.12693	1.43e-33	7.45e-32
BHMT2	-2.882	0.965451	1.6e-66	8.8e-64
LINC03018	-2.87858	-1.83893	4.42e-35	2.53e-33
MYLK	-2.87505	7.52336	3.12e-64	1.34e-61
MYOCD	-2.84289	3.20684	7.78e-39	5.43e-37
POU3F2	-2.82304	0.187856	6.81e-26	2.24e-24
LINC02617	-2.82093	-2.12543	5.29e-39	3.74e-37
ADGRD1	-2.81196	2.78228	2.82e-41	2.25e-39
SHISAL1	-2.81102	2.59722	1.55e-47	1.84e-45
HAND2	-2.80732	2.12863	2.3e-50	3.25e-48
AFF3	-2.79428	2.01231	2.04e-48	2.54e-46
KCNMB1	-2.79236	3.77982	2.9e-59	8.99e-57
TNS1	-2.79235	7.60204	3.4e-67	2.05e-64
MYOM1	-2.79159	2.5685	1.15e-64	5.33e-62
CLEC3B	-2.78864	2.43245	4.56e-68	3.34e-65
IBSP	-2.78741	1.60397	2.22e-33	1.14e-31
IL6	-2.78427	3.93732	1.82e-36	1.11e-34
KRTAP1-3	-2.78354	-2.50202	1.09e-34	6.12e-33
AICDA	-2.77828	-1.64715	3.89e-40	2.93e-38
RSPO2	-2.77822	0.113951	4.08e-37	2.66e-35
KRTAP13-2	-2.7772	-1.3531	6.54e-24	1.89e-22
AARD	-2.77321	0.341454	1.22e-35	7.19e-34
CHRND	-2.76293	-1.33086	1.2e-26	4.11e-25
PLP1	-2.75374	0.754721	2.83e-36	1.73e-34
POPDC2	-2.74796	3.01347	5.29e-67	3.12e-64
AKNAD1	-2.74262	0.195027	9.77e-33	4.81e-31
MMRN1	-2.73052	1.90408	7.66e-58	2.1e-55
MUC6	-2.72864	1.21106	6.54e-25	2.02e-23
TPO	-2.72088	-0.556242	1.68e-37	1.11e-35
TF	-2.71802	4.13471	2.76e-21	6.88e-20
PRELP	-2.7142	5.03099	2.95e-51	4.38e-49
RBM24	-2.6965	1.03586	1.97e-46	2.2e-44
TMEM132C	-2.68603	-0.180217	1.59e-33	8.25e-32
CAVIN2	-2.68184	4.12686	2.58e-66	1.39e-63
ELAVL3	-2.68023	0.343359	3.35e-20	7.75e-19
KLHL41	-2.6773	0.176276	4.36e-52	7.08e-50
FGF7	-2.6397	3.63046	5.03e-45	5.13e-43
TCF21	-2.6183	2.52218	6.92e-59	2.07e-56
LINC01405	-2.61801	-1.78681	3.21e-27	1.16e-25
MMP9	-2.61562	6.92196	4.9e-27	1.73e-25
SCRT2	-2.61427	-2.65449	3.9e-34	2.11e-32
PTGFR	-2.60931	1.6565	2.52e-46	2.8e-44
MASP1	-2.6056	1.19988	7.83e-52	1.22e-49
IGF1	-2.60495	1.10829	3.62e-43	3.36e-41
CILP	-2.60417	4.5642	5.28e-27	1.86e-25
FAM107A	-2.60221	3.07387	7.63e-50	1.05e-47
ADAMTS9-AS2	-2.59992	-0.842185	2.54e-59	7.99e-57
SORCS1	-2.59525	-0.0794301	3.63e-35	2.09e-33
MYL9	-2.59029	8.90999	2.43e-56	5.71e-54
ADAMTS8	-2.57109	1.60558	3.44e-50	4.81e-48
PSD	-2.5688	3.9743	2.09e-57	5.38e-55
CHRDL2	-2.55989	3.78578	6.42e-30	2.73e-28
FYTTD1P1	-2.55459	-2.97242	3.49e-35	2.01e-33
ABI3BP	-2.55305	3.92485	1.69e-61	6.1e-59
KLF17	-2.54439	-1.42696	2.86e-41	2.27e-39
CCL19	-2.54353	3.43	1.22e-28	4.78e-27
C4orf54	-2.53629	-0.83496	9.05e-34	4.8e-32
FGF10	-2.53591	-0.241577	2.22e-33	1.14e-31
ACTA2	-2.53556	8.70664	8.8e-62	3.32e-59
COL14A1	-2.52884	5.58193	2.58e-75	3.67e-72
FAIM2	-2.52282	1.14464	1.07e-39	7.88e-38
TMEM229A	-2.52105	-2.02136	2.8e-39	2.03e-37
MEDAG	-2.51942	3.36733	1.06e-52	1.78e-50
MFAP4	-2.50789	6.33269	7.5e-52	1.18e-49
FENDRR	-2.50498	3.66238	6.56e-43	5.91e-41
IGHD	-2.50462	3.6214	2.15e-21	5.4e-20
PDLIM3	-2.49993	5.66442	2.01e-51	3.06e-49
CCL14	-2.49719	0.237855	9.64e-43	8.51e-41
LRFN5	-2.49692	1.14603	3.91e-38	2.65e-36
REG1B	-2.49322	-2.72189	6.06e-30	2.58e-28
NPY6R	-2.48576	-0.162205	6.77e-27	2.36e-25
DPT	-2.48465	3.9675	3.42e-25	1.08e-23
KCNMA1	-2.47299	3.91927	3.8e-47	4.37e-45
TARID	-2.46017	-1.14493	8.51e-53	1.44e-50
SFTPA1	-2.45942	-0.490546	3.02e-20	7.03e-19
PHF21B	-2.4517	-0.695334	7.87e-27	2.73e-25
TAGLN	-2.44599	8.91705	2.86e-50	4.02e-48
MSRB3	-2.44317	5.12528	4.61e-59	1.41e-56
DACT3	-2.43935	3.18035	1.35e-56	3.24e-54
IGKV5-2	-2.43616	0.129449	4.18e-22	1.09e-20
CPA1	-2.43482	-2.24532	7.22e-35	4.08e-33
BARHL1	-2.4337	-2.57367	8.4e-33	4.14e-31
AMER3	-2.43329	-2.59661	3.75e-32	1.78e-30
KRT84	-2.43306	-0.0652224	1.06e-17	2.05e-16
XPNPEP2	-2.43156	1.00199	6.44e-27	2.25e-25
DOK6	-2.4269	1.81526	7.76e-45	7.78e-43
APOA2	-2.42536	4.51361	7.45e-11	7.76e-10
FXYD6	-2.42488	4.35152	8.11e-46	8.87e-44
SPARCL1	-2.41446	7.26788	2.93e-90	3.54e-86
MORN5	-2.41361	-1.87762	3.35e-34	1.83e-32
CLVS2	-2.41248	-1.07485	6.2e-24	1.79e-22
CLEC18C	-2.41242	-1.66437	1.1e-29	4.61e-28
PTGS1	-2.41038	6.06425	3.01e-33	1.53e-31
CYTL1	-2.40203	0.984269	4.9e-45	5.02e-43
OCSTAMP	-2.39859	-2.55475	6.72e-32	3.15e-30
NPHS1	-2.39371	-1.47533	1.54e-28	5.98e-27
ADCYAP1	-2.39004	0.279397	2.01e-40	1.53e-38
AKAP6	-2.38724	2.37319	1.14e-49	1.54e-47
PTGIS	-2.3838	5.56417	2.4e-28	9.28e-27
BOC	-2.38071	3.68944	5.61e-54	1.07e-51
CARMN	-2.37829	1.88337	1.23e-36	7.62e-35
SGCD	-2.37781	2.79291	1.29e-41	1.06e-39
ACTN2	-2.37777	0.895167	3e-25	9.49e-24
RBPMS2	-2.37433	3.51432	3.85e-49	5.11e-47
KCNE4	-2.37073	3.25825	4.63e-52	7.46e-50
CADM3-AS1	-2.36942	-0.878822	4.28e-45	4.43e-43
DCSTAMP	-2.36723	-0.811197	7.99e-32	3.71e-30
DCHS2	-2.36424	-0.402624	8.51e-37	5.44e-35
KRTAP17-1	-2.36176	-2.61095	2.5e-29	1.02e-27
GEM	-2.36113	4.4221	4.06e-57	1.02e-54
LINC01346	-2.36103	-2.31199	1.37e-28	5.33e-27
ENSG00000259370	-2.35734	-0.467769	5.19e-35	2.95e-33
KRTAP1-5	-2.3541	-1.39414	4.05e-27	1.45e-25
NR4A3	-2.35259	4.11139	4.26e-40	3.2e-38
LINC00702	-2.35166	1.46184	1.46e-39	1.06e-37
LINC01781	-2.33824	-1.85382	1.78e-36	1.09e-34
ACTA2-AS1	-2.33784	1.2052	8.27e-53	1.41e-50
OMD	-2.32954	0.776808	2.23e-27	8.09e-26
NRG1-IT1	-2.32794	-2.72498	4.53e-27	1.61e-25
TUNAR	-2.32765	-1.5319	4.46e-20	1.03e-18
KLK4	-2.32549	0.492224	8.17e-20	1.84e-18
KLK3	-2.31871	1.97964	6.96e-12	8.17e-11
CLC	-2.3155	-1.78276	9.82e-32	4.52e-30
LDB3	-2.31461	1.42847	6.28e-58	1.76e-55
CXCL12	-2.31311	5.24862	1.9e-47	2.23e-45
TPSD1	-2.3119	0.238105	2.5e-32	1.21e-30
ATCAY	-2.30721	-0.767893	4.87e-20	1.12e-18
ADIPOQ	-2.30705	1.45903	2.04e-13	2.83e-12
C11orf96	-2.30631	5.42331	5.43e-59	1.64e-56
CPED1	-2.30433	3.25091	1.87e-45	1.99e-43
CRHBP	-2.29561	-1.35427	5.36e-42	4.51e-40
KCTD4	-2.29514	-2.35597	2.56e-29	1.05e-27
NRXN1	-2.29412	0.212888	5.57e-21	1.36e-19
TCEAL2	-2.28861	0.857187	2.04e-23	5.69e-22
ST8SIA3	-2.28829	-1.64357	1.4e-20	3.32e-19
GALNT15	-2.28509	2.24332	1.35e-45	1.47e-43
SLITRK1	-2.28449	-0.702158	4.5e-17	8.33e-16
IGKV6D-21	-2.28267	-0.699846	9.65e-22	2.48e-20
CAMK2A	-2.28196	0.0171892	9.79e-37	6.2e-35
PDK4	-2.28107	5.25921	1.13e-41	9.32e-40
AOX1	-2.27988	2.2165	4.27e-31	1.93e-29
EBF2	-2.27905	0.0236735	4.99e-68	3.55e-65
C1QTNF7	-2.27865	1.49932	1.44e-45	1.56e-43
CPXM2	-2.27834	4.35905	5.04e-42	4.26e-40
BEX1	-2.27823	0.558441	3.84e-19	8.28e-18
VIT	-2.27681	0.869782	1.26e-18	2.62e-17
SMOC2	-2.27332	5.16016	1.77e-44	1.73e-42
GPIHBP1	-2.2677	0.953247	7.13e-50	9.9e-48
AQP4	-2.26181	-0.709282	1.48e-18	3.06e-17
CPA3	-2.26141	3.14902	5.73e-43	5.2e-41
SCN11A	-2.25966	1.54819	6.36e-20	1.45e-18
DCN	-2.25583	8.32653	1.76e-47	2.09e-45
DNAH9	-2.25576	-0.856961	1.17e-29	4.88e-28
PPP1R12B	-2.25474	6.54164	2.23e-58	6.43e-56
KCNA5	-2.25435	-0.699588	2.92e-48	3.57e-46
CHRDL1	-2.25417	2.93486	3.52e-19	7.62e-18
SCN7A	-2.24809	0.892369	3.85e-21	9.47e-20
PDE1A	-2.24673	2.00876	6.98e-67	4.02e-64
OTOP1	-2.24332	-3.01587	1.66e-28	6.43e-27
RASL12	-2.24	3.52162	1.94e-67	1.23e-64
KIAA1210	-2.22698	-2.0035	1.19e-36	7.44e-35
SLIT2	-2.22518	3.03575	1.78e-41	1.45e-39
MRGPRF	-2.21915	4.01643	5.85e-49	7.68e-47
ADAMTSL3	-2.21905	1.6988	3.52e-30	1.52e-28
EDN3	-2.21567	-1.418	7.04e-20	1.6e-18
IRAG1	-2.21464	4.84562	3.49e-64	1.48e-61
DGKB	-2.21118	-0.231149	3.25e-24	9.61e-23
HMCN2	-2.21114	2.50071	4.32e-39	3.07e-37
RSPO3	-2.21011	1.76406	1.22e-29	5.09e-28
KCNJ18	-2.20855	-1.09928	1.68e-17	3.2e-16
CRYAB	-2.2085	4.95946	2.87e-38	1.97e-36
IGKV1D-43	-2.20775	-1.42797	1.12e-25	3.62e-24
PTGDS	-2.20724	5.44288	2.07e-33	1.07e-31
NEUROD4	-2.20582	-1.49917	4.54e-17	8.41e-16
MEGF10	-2.20508	0.370969	8.13e-28	3.06e-26
ADAMTS4	-2.20428	5.33966	6.67e-56	1.49e-53
LRRC3B	-2.19504	-1.51282	1.42e-24	4.31e-23
PCDH10	-2.19381	1.76124	2.21e-23	6.15e-22
SFTPA2	-2.1908	1.73765	8.02e-16	1.37e-14
COMP	-2.189	6.25674	2.49e-19	5.42e-18
PMP2	-2.18286	-1.28002	9.26e-27	3.2e-25
FAM180B	-2.18245	-2.48008	4.7e-38	3.15e-36
INS	-2.18109	-2.4201	1.44e-23	4.07e-22
SYPL2	-2.17805	0.535904	6.58e-49	8.6e-47
FGF9	-2.17555	-0.18775	1.57e-24	4.75e-23
MBNL1-AS1	-2.17548	2.70257	9.93e-49	1.28e-46
SFRP2	-2.17223	7.15671	1.06e-19	2.35e-18
CCN2	-2.17136	7.54496	1.54e-48	1.94e-46
ENPP1	-2.17115	3.08568	4.28e-30	1.84e-28
CCDC178	-2.16988	-1.23985	3.73e-45	3.89e-43
PRRG3	-2.16935	-0.353858	6.1e-39	4.28e-37
IGHV1-45	-2.16548	-0.769035	2.1e-22	5.56e-21
LINC00645	-2.16316	-2.47348	6.25e-26	2.07e-24
PDZRN3	-2.16084	3.82348	1.69e-45	1.81e-43
METTL24	-2.15682	-1.01936	1.04e-42	9.18e-41
FGF16	-2.15243	-2.66667	1.39e-36	8.58e-35
ITM2A	-2.15145	3.79797	1.58e-42	1.37e-40
RBFOX1	-2.14885	-1.82996	1.15e-23	3.29e-22
AOC3	-2.14797	5.53629	3.89e-43	3.58e-41
SFRP4	-2.14761	6.06988	2.89e-18	5.84e-17
GPM6A	-2.14754	-0.48852	3.52e-31	1.59e-29
RUNX1T1	-2.1463	1.61829	3.16e-52	5.19e-50
CACNA1C	-2.14537	3.69525	1.65e-58	4.79e-56
ADAM33	-2.14529	2.92754	6.41e-37	4.14e-35
TCEAL7	-2.14349	0.922669	1.09e-64	5.17e-62
JPH2	-2.14245	4.05203	2.73e-32	1.31e-30
LRRC2	-2.13449	-0.104739	4.32e-32	2.04e-30
GDF10	-2.13184	-1.53449	1.13e-33	5.94e-32
MAEL	-2.12373	0.829814	6.26e-15	9.94e-14
HDC	-2.12332	0.700155	1.94e-45	2.06e-43
ITIH5	-2.12119	4.91681	9.89e-45	9.83e-43
CPEB1	-2.12056	0.38285	3.67e-36	2.21e-34
TPSAB1	-2.11868	3.26902	1.63e-40	1.25e-38
GDAP1L1	-2.11684	-1.42159	4.18e-25	1.31e-23
KRTAP1-1	-2.11409	-1.61214	7.79e-21	1.87e-19
KRT86	-2.11379	3.24034	2.84e-22	7.48e-21
LIMS2	-2.11264	4.94003	1.53e-54	3.06e-52
ZNF209P	-2.11253	-1.99036	5.31e-20	1.21e-18
PLA2G5	-2.1113	1.25192	1.19e-33	6.26e-32
KCNC1	-2.11015	-1.39152	3.27e-24	9.65e-23
PPP1R1A	-2.10986	0.623355	7.29e-23	1.98e-21
SPON1	-2.10848	5.14377	7.05e-39	4.94e-37
PDE1C	-2.10726	1.75557	1.42e-35	8.29e-34
IGLV4-60	-2.10641	1.01785	4.82e-16	8.41e-15
PLPPR5	-2.10587	-1.41508	4.39e-25	1.37e-23
PCSK1	-2.10567	1.13223	3.34e-28	1.28e-26
NLRP8	-2.10487	-3.08775	1.35e-27	5e-26
F10	-2.10325	1.0932	4.59e-42	3.92e-40
ELN	-2.09335	5.61027	6.04e-39	4.26e-37
NPY	-2.09244	-1.47898	6.87e-18	1.35e-16
PTPRN	-2.09173	1.07072	4.88e-24	1.42e-22
A2M	-2.09117	9.02212	2.37e-84	9.53e-81
DDR2	-2.0906	4.68228	5.36e-55	1.11e-52
CLEC17A	-2.08965	-1.13173	1.32e-26	4.51e-25
LINC01082	-2.08751	-0.150213	4.48e-31	2.02e-29
AGTR1	-2.08329	1.10331	2.04e-25	6.52e-24
TBX4	-2.08266	1.73556	1.97e-27	7.19e-26
CSDC2	-2.07036	2.20687	9.31e-30	3.93e-28
ADCY5	-2.0667	3.64059	7.07e-29	2.82e-27
PODN	-2.06565	5.03754	2.92e-43	2.72e-41
ADRA2A	-2.06194	2.30117	3.54e-49	4.73e-47
SRL	-2.06038	-0.336084	3.85e-52	6.29e-50
CTNNA3	-2.05794	0.280646	4.97e-22	1.29e-20
PRKG1	-2.05699	2.83626	1.32e-53	2.44e-51
RXRG	-2.05626	-1.59281	3.97e-29	1.61e-27
CCL21	-2.05511	3.79271	7.19e-19	1.52e-17
CCDC80	-2.05298	6.67123	6.7e-33	3.34e-31
GABRP	-2.05134	4.97643	1.21e-11	1.38e-10
RERGL	-2.04419	-0.656685	1.84e-29	7.59e-28
SFRP1	-2.04134	4.21021	2.03e-20	4.75e-19
ZBTB16	-2.04086	1.05399	1.95e-24	5.8e-23
FHL5	-2.04029	0.0157928	3.38e-55	7.11e-53
MTHFD2P1	-2.04027	-2.44006	3.6e-22	9.44e-21
DTNA	-2.03418	3.44049	6.33e-27	2.21e-25
SLC17A8	-2.03401	-1.42564	2.08e-18	4.24e-17
KLHDC8A	-2.03083	0.0543294	3.14e-38	2.14e-36
GNAO1	-2.02969	2.52361	5.72e-30	2.44e-28
LHCGR	-2.02954	-2.43342	7.42e-24	2.12e-22
TAFA1	-2.02782	-2.44327	3.43e-34	1.87e-32
ISLR2	-2.02734	0.738303	3.04e-33	1.54e-31
JAM2	-2.02733	2.88751	2.12e-77	3.65e-74
SLC35D3	-2.02575	-0.653821	4.25e-18	8.49e-17
RGS22	-2.02552	-1.31712	3.56e-42	3.06e-40
SNTG2	-2.02233	-2.20361	1.49e-42	1.29e-40
LINC02500	-2.02055	-3.26758	1.31e-25	4.23e-24
LINC01614	-2.02021	0.413162	1.85e-24	5.53e-23
SLC7A14	-2.01724	-2.43271	1.64e-27	6.03e-26
EMILIN1	-2.01577	6.60657	3.26e-47	3.77e-45
PLPPR4	-2.01245	1.67172	4.31e-39	3.07e-37
ANK2	-2.01232	2.89906	8.1e-29	3.21e-27
FNDC1	-2.00804	4.32074	1.16e-21	2.95e-20
PHYHIPL	-2.00751	-0.488773	2.59e-22	6.82e-21
TPSB2	-2.00625	3.47237	6.83e-36	4.06e-34
FGL2	-2.00537	4.7783	7.86e-36	4.65e-34
EBF1	-2.00431	2.63469	5.17e-68	3.57e-65
MAP1A	-2.00171	4.1903	6.62e-45	6.67e-43
ITGA8	-2.00111	3.48771	7.6e-46	8.35e-44
FOXF1	-1.99874	4.01393	1.14e-48	1.46e-46
MIR100HG	-1.99717	3.32599	4.02e-35	2.31e-33
NEXN	-1.99692	4.06237	1.08e-43	1.02e-41
EGR3	-1.99589	3.75669	1.41e-32	6.89e-31
TBX20	-1.99583	-0.13776	1.5e-20	3.56e-19
ADGRA2	-1.99472	5.08395	3.15e-75	4.23e-72
TPM2	-1.99093	8.30653	1.83e-40	1.4e-38
COX8C	-1.98165	-2.59138	2.42e-25	7.71e-24
CXCR1	-1.98081	-0.321791	3.94e-24	1.15e-22
LINC00968	-1.9781	-2.04527	1.33e-42	1.16e-40
RGS2	-1.9771	5.80428	1.9e-48	2.38e-46
SIGLEC6	-1.97592	0.94259	4.3e-16	7.54e-15
IGHV1-24	-1.97283	3.10429	1.67e-15	2.78e-14
PTX3	-1.97022	2.88925	2.71e-18	5.48e-17
SOX17	-1.96978	1.70478	7.19e-65	3.47e-62
SBSPON	-1.96573	3.66555	1.12e-29	4.71e-28
RCAN2	-1.9654	3.9028	2.58e-53	4.62e-51
P2RY14	-1.96212	0.859792	7.76e-50	1.07e-47
RHOJ	-1.96102	3.17507	1.12e-112	2.7e-108
CYP2B6	-1.96077	0.918363	1.6e-10	1.59e-09
ABCC9	-1.96042	2.50596	1.23e-48	1.56e-46
GALNT17	-1.95896	1.98025	1.02e-21	2.61e-20
CHRNA6	-1.95836	-1.38572	3.46e-22	9.08e-21
LINC01915	-1.95693	-1.95821	2.34e-33	1.2e-31
HTR2A	-1.95649	-1.25431	7.45e-37	4.79e-35
LMO3	-1.95642	3.41641	1.92e-22	5.09e-21
NLRP7	-1.95468	4.11888	2.67e-11	2.92e-10
KLHL1	-1.9541	-2.51039	3.97e-19	8.54e-18
LCN10	-1.95012	-2.24013	3.66e-27	1.31e-25
KCTD8	-1.94891	-2.51052	8.16e-28	3.06e-26
FAM180A	-1.94703	0.125861	1.63e-27	5.98e-26
LEFTY2	-1.94678	-0.462483	7.92e-21	1.9e-19
DMD	-1.94297	4.04167	6.26e-29	2.51e-27
TMEM100	-1.94275	0.696167	4.55e-27	1.61e-25
TRPM8	-1.94233	-0.451065	6.73e-19	1.43e-17
UNC5A	-1.9423	-0.692676	8.12e-32	3.76e-30
SERTM1	-1.94049	-2.38803	1.51e-23	4.25e-22
MAOB	-1.93886	3.83246	4.93e-22	1.28e-20
CACNA1H	-1.93865	4.71644	6.48e-34	3.47e-32
BNC2	-1.93752	2.99297	1.68e-33	8.68e-32
SCGB2A2	-1.9374	-1.52794	7.46e-14	1.07e-12
LRRN4CL	-1.93683	1.67625	2.04e-46	2.27e-44
XIRP1	-1.92857	0.978334	3.57e-20	8.26e-19
ABCB5	-1.92815	-1.90823	7.89e-26	2.58e-24
DPYSL5	-1.92744	1.49163	4.26e-10	4.03e-09
IGHV1-69	-1.92186	1.76995	6.63e-15	1.05e-13
RYR2	-1.92081	1.86059	1.42e-27	5.24e-26
NR4A1	-1.92051	7.04018	7.2e-32	3.35e-30
NLRP12	-1.92049	-1.06214	4.94e-36	2.95e-34
ARHGAP20	-1.9179	0.958212	4.13e-38	2.79e-36
RGS13	-1.9177	-0.350153	1.1e-24	3.35e-23
SORBS2	-1.91736	4.77623	7.87e-32	3.66e-30
ZNF521	-1.91698	2.53333	7.54e-61	2.6e-58
CDH19	-1.91261	0.915771	1.03e-15	1.74e-14
SFRP5	-1.91177	-1.20019	4.33e-19	9.28e-18
NIBAN1	-1.91117	6.2102	6.54e-37	4.22e-35
CTSK	-1.91	6.592	8.76e-41	6.83e-39
FBXL22	-1.90683	1.80626	6.01e-42	5.04e-40
CALD1	-1.90606	8.11417	2.63e-48	3.22e-46
PROKR2	-1.90453	-2.8527	1.71e-22	4.56e-21
HGF	-1.90397	2.91979	7.57e-22	1.96e-20
SPANXB1	-1.9036	0.524399	1.1e-09	9.84e-09
VSTM4	-1.89991	3.52663	2.6e-69	2.03e-66
RNU5E-1	-1.89861	-1.60058	3.44e-15	5.59e-14
ZEB1	-1.89817	4.46098	1.82e-59	5.79e-57
SHISA9	-1.8975	0.744354	6.08e-13	7.97e-12
TMOD1	-1.89557	2.22055	3.23e-27	1.16e-25
PCSK2	-1.89297	0.208604	5.22e-13	6.89e-12
CNGA3	-1.89181	-2.03635	1.03e-27	3.84e-26
TRPM3	-1.88767	-1.30825	6.6e-24	1.9e-22
MS4A2	-1.88615	0.547767	4.52e-37	2.94e-35
SERPINA9	-1.88527	-1.12478	1.27e-14	1.96e-13
RXFP2	-1.88438	-1.26654	2.5e-12	3.08e-11
RASGRP2	-1.88408	2.69858	9.29e-44	8.8e-42
PPFIA2	-1.88247	-0.625842	3.89e-34	2.11e-32
CACNA2D1-AS1	-1.88126	-3.12994	1.15e-22	3.1e-21
CEACAM7	-1.88097	4.60553	2.24e-09	1.93e-08
CXCL13	-1.88034	4.9096	2.32e-15	3.81e-14
FILIP1L	-1.87882	5.38186	3.79e-54	7.44e-52
MAP1B	-1.87875	5.58383	1.76e-34	9.82e-33
LILRA4	-1.87817	-0.772693	1.53e-30	6.75e-29
PPP1R14A	-1.87808	3.60767	4.17e-39	2.98e-37
EMCN	-1.87753	3.17289	3.26e-77	5.25e-74
CHRNB2	-1.8751	-0.315418	3.51e-19	7.6e-18
ADRA1D	-1.87505	-0.841809	1.04e-29	4.4e-28
TMEM196	-1.87498	-3.05347	3.62e-24	1.06e-22
SGCG	-1.87177	-1.11917	9.43e-21	2.25e-19
VAT1L	-1.87102	0.812033	9.59e-37	6.09e-35
CHGB	-1.87056	1.50633	2.22e-13	3.07e-12
FCRL1	-1.86802	-0.213332	4.49e-15	7.21e-14
ADAMTS9	-1.86587	3.71687	1.56e-66	8.77e-64
LINC00402	-1.86564	-2.4846	1.3e-31	5.94e-30
NXPH3	-1.86422	2.31404	5.97e-34	3.21e-32
IGKV3D-20	-1.86212	1.69345	2.46e-14	3.68e-13
LAMP5	-1.86204	1.80716	5.05e-24	1.47e-22
CCN5	-1.86178	3.13439	2.59e-18	5.24e-17
WNT9B	-1.86137	-2.08442	6.22e-26	2.06e-24
KRT28	-1.85736	-1.96371	1.7e-13	2.36e-12
SCG3	-1.85731	0.222387	1.27e-13	1.79e-12
CLIP3	-1.85599	4.39718	2.35e-39	1.71e-37
IGLV3-9	-1.84854	1.8057	1.81e-14	2.75e-13
VIPR2	-1.84621	-0.533723	5.64e-27	1.98e-25
PTGER3	-1.8455	2.18836	7.29e-23	1.98e-21
HSPB2	-1.84495	-0.225923	2.87e-49	3.85e-47
COX7A1	-1.84365	2.80401	6.83e-54	1.29e-51
CACNA1S	-1.84362	-2.03356	3.97e-20	9.17e-19
OLFML1	-1.84309	2.45894	6.7e-60	2.19e-57
IGKV6-21	-1.84305	0.518667	2.39e-13	3.28e-12
GREM2	-1.84201	1.12773	2.06e-19	4.51e-18
HAVCR1	-1.83927	2.17874	4.13e-10	3.92e-09
RGS5	-1.83765	6.77637	2.5e-48	3.08e-46
TCEAL6	-1.83395	-3.0019	3.52e-27	1.26e-25
C1orf94	-1.83136	-2.92269	1.93e-21	4.86e-20
PLIN1	-1.83125	1.75009	5.62e-19	1.19e-17
COL15A1	-1.83	6.25077	4.98e-65	2.46e-62
S1PR1	-1.82934	3.87413	2.33e-84	9.53e-81
KCNIP1	-1.829	-2.14846	6.03e-29	2.42e-27
ENSG00000233760	-1.82811	-2.29974	8.55e-31	3.8e-29
COL3A1	-1.82497	11.1405	5.56e-32	2.61e-30
SYCP1	-1.82463	-2.93192	3.19e-21	7.9e-20
TPM1	-1.82451	8.13484	1.55e-45	1.67e-43
FBXL7	-1.8228	2.93352	7.1e-58	1.97e-55
EBF3	-1.82279	1.16605	6.52e-57	1.59e-54
CCN1	-1.82097	7.71272	3.48e-39	2.51e-37
LINC02178	-1.82025	0.0607167	3.01e-13	4.1e-12
ENTPD8	-1.8199	1.53795	4.42e-13	5.88e-12
C6orf15	-1.81946	1.71378	1.29e-08	9.78e-08
RAB3C	-1.81934	-0.257806	1.24e-23	3.53e-22
PRDM6	-1.81841	2.617	1.44e-30	6.34e-29
KCNS2	-1.81802	-1.86428	2.94e-38	2.01e-36
LMCD1	-1.81799	5.36376	1.73e-50	2.48e-48
RIMBP2	-1.81756	-0.191107	1.64e-17	3.11e-16
HTN3	-1.81678	-2.89541	2.22e-17	4.19e-16
TAC3	-1.81033	5.85763	1.18e-07	7.66e-07
LCN6	-1.8074	-1.69022	4.78e-23	1.31e-21
SELP	-1.80526	2.71395	1.81e-29	7.51e-28
IGHV2-5	-1.80302	0.871275	1.23e-14	1.89e-13
ITGA7	-1.80232	4.71563	2.8e-35	1.62e-33
MAMDC2	-1.80064	2.69996	1.56e-21	3.93e-20
ELANE	-1.79731	-2.34475	2.49e-29	1.02e-27
KLK2	-1.79729	1.56756	5.36e-09	4.34e-08
MCHR2	-1.79574	-2.36722	6.93e-18	1.36e-16
TEK	-1.79411	2.52102	8.39e-88	5.07e-84
OLFM4	-1.79306	6.91273	1.47e-07	9.42e-07
PDGFRA	-1.79187	4.80569	1.47e-46	1.66e-44
COPDA1	-1.79078	-2.07564	5.91e-21	1.44e-19
MUCL1	-1.7905	1.81969	4.08e-11	4.37e-10
CBLN4	-1.79046	-2.56961	1.47e-31	6.71e-30
CELF3	-1.79025	-0.642269	1.18e-13	1.67e-12
SRD5A2	-1.78981	0.669084	5.32e-14	7.76e-13
STON1-GTF2A1L	-1.78922	-2.15388	1.74e-30	7.61e-29
CR1	-1.78883	1.2232	2.63e-22	6.92e-21
MYH2	-1.78665	-1.8542	5.71e-16	9.91e-15
TNFRSF13B	-1.7857	-0.206846	2.08e-17	3.94e-16
STK32B	-1.78554	0.722907	2.23e-40	1.69e-38
SCN3B	-1.78465	-0.567161	1.58e-30	6.96e-29
GCSAML	-1.78457	-1.69664	2.72e-39	1.97e-37
DCHS1	-1.78415	4.34512	1.75e-64	7.81e-62
MOXD1	-1.7839	4.0145	2.22e-29	9.16e-28
DIXDC1	-1.78138	3.82088	1.93e-46	2.17e-44
F13A1	-1.78088	5.14283	2.17e-22	5.72e-21
REG1A	-1.77996	-0.978534	1.33e-11	1.51e-10
STAB2	-1.77994	-1.12292	7.49e-37	4.8e-35
TACR1	-1.77498	0.414537	1.73e-28	6.72e-27
CELA3A	-1.77245	-3.12598	4.4e-21	1.08e-19
ENSG00000248540	-1.77185	-1.78345	3.43e-24	1.01e-22
MS4A8	-1.77136	1.82207	1.33e-08	1e-07
ADCYAP1R1	-1.7707	-0.588298	3.61e-26	1.21e-24
LINC01352	-1.77052	-2.56552	1.01e-40	7.88e-39
SPTA1	-1.77024	-1.34054	8.43e-19	1.77e-17
SHOX	-1.76981	-2.08433	1.73e-15	2.87e-14
CLDN5	-1.7697	3.94594	4.77e-39	3.38e-37
GAS7	-1.76898	4.38506	7.24e-38	4.81e-36
LINC01778	-1.76136	-2.46623	6.79e-32	3.18e-30
CLSTN2	-1.75967	2.66985	1.78e-19	3.89e-18
SLC16A12	-1.75942	-0.136538	1.82e-17	3.45e-16
CH25H	-1.75907	2.23987	3.39e-29	1.38e-27
COLEC12	-1.75828	3.93737	1.66e-24	5e-23
PGM5P4-AS1	-1.75742	-3.13044	7.47e-33	3.71e-31
FCN1	-1.7532	1.86642	4.56e-27	1.62e-25
KRT40	-1.75065	-0.00411368	3.6e-12	4.37e-11
KLHL33	-1.75054	-3.07069	2.49e-32	1.21e-30
APLNR	-1.74922	4.08123	3.52e-55	7.34e-53
FERMT2	-1.74913	5.28786	1.91e-47	2.23e-45
AFP	-1.74708	-0.653249	1.97e-11	2.19e-10
ABCA8	-1.74651	2.39003	1.78e-20	4.17e-19
TBX5	-1.74515	1.15359	2.32e-27	8.4e-26
MEF2C-AS1	-1.74466	-1.48366	2.99e-32	1.43e-30
EPHA3	-1.74216	2.96431	9.69e-34	5.11e-32
CLDN2	-1.74043	-0.396175	5.14e-19	1.09e-17
ENSG00000205037	-1.74026	-2.39126	9.6e-32	4.43e-30
CCL2	-1.74024	5.0377	9.38e-26	3.06e-24
STMN2	-1.73768	1.11779	5.05e-11	5.36e-10
LINC02422	-1.73642	-2.22468	2.46e-26	8.3e-25
SNED1	-1.73544	2.84754	6.49e-53	1.11e-50
GP6	-1.73312	0.320977	9.88e-18	1.92e-16
ADAMTS1	-1.7322	6.40329	3.87e-33	1.95e-31
RDH8	-1.73099	-2.36239	3.8e-18	7.63e-17
GRIA1	-1.72954	-1.55867	8.33e-15	1.31e-13
PID1	-1.72913	2.23536	1.28e-29	5.34e-28
MGP	-1.72878	7.58108	1.85e-24	5.53e-23
GFRA2	-1.72796	0.252706	8.09e-34	4.3e-32
NCAM1	-1.72789	3.91435	3.57e-13	4.8e-12
FBN1	-1.72777	6.20245	4.34e-35	2.48e-33
ENSG00000248318	-1.72724	-2.87834	9.89e-20	2.21e-18
SOBP	-1.72544	2.43013	9.02e-36	5.33e-34
TMEM119	-1.72465	4.27532	1.44e-35	8.39e-34
TM4SF4	-1.72457	-0.0975677	2.68e-11	2.94e-10
GSTM5P1	-1.72369	-3.0878	1.26e-21	3.19e-20
NID2	-1.72307	3.84803	6.97e-43	6.26e-41
CSF3	-1.7214	3.49365	2.92e-10	2.81e-09
KLHL30-AS1	-1.72073	-2.61595	1.27e-27	4.7e-26
LRRC53	-1.72065	-3.1442	3.89e-19	8.4e-18
IGKV2OR22-4	-1.71965	-1.56713	6.5e-16	1.12e-14
COL11A1	-1.71853	5.21069	2.94e-14	4.38e-13
DACT1	-1.71832	3.23561	1.82e-37	1.2e-35
LINC00879	-1.7178	-3.25025	3.33e-20	7.71e-19
ASXL3	-1.71704	0.481565	1.22e-20	2.89e-19
SCGB1D2	-1.7141	-2.34351	2.47e-14	3.7e-13
LINC02829	-1.71371	-2.79524	1.36e-34	7.61e-33
SSC5D	-1.71306	3.99858	1.86e-27	6.78e-26
MCHR1	-1.71228	-0.6544	4.13e-25	1.29e-23
KCNJ16	-1.71203	-0.598915	7.24e-12	8.48e-11
CRISPLD2	-1.70975	6.14353	6.18e-43	5.6e-41
RSU1P3	-1.70904	-3.34785	1.02e-19	2.27e-18
LRRC15	-1.70605	4.13122	6.11e-14	8.83e-13
GRIA3	-1.70589	-0.258097	2e-24	5.95e-23
LINC02202	-1.70588	-0.959214	6.46e-44	6.17e-42
PLA2G2D	-1.70587	2.02355	2.6e-12	3.2e-11
CXCR5	-1.70501	-2.04312	1.42e-22	3.8e-21
KIAA1755	-1.70419	2.16254	2.31e-26	7.8e-25
LRRC32	-1.70396	5.02737	3.99e-58	1.14e-55
IGLV3-29	-1.70272	-2.82862	3.85e-21	9.47e-20
DUSP26	-1.70254	-1.1676	3.27e-25	1.03e-23
DDIT4L	-1.70211	0.37455	4.3e-22	1.12e-20
FAT4	-1.70173	2.62167	2.4e-41	1.93e-39
IRS4	-1.70125	-0.40249	7.2e-11	7.52e-10
TNMD	-1.70103	-2.27772	2.33e-19	5.09e-18
FBLN5	-1.70005	4.65871	9.6e-45	9.59e-43
VEGFD	-1.69986	0.556784	1.07e-21	2.74e-20
IGKV1OR2-6	-1.6998	-1.96839	2.49e-18	5.04e-17
ADAMTS16	-1.69897	1.94389	1.03e-19	2.3e-18
THBS1	-1.69856	8.68782	5.54e-34	2.98e-32
RORB	-1.69808	0.244037	1.25e-19	2.76e-18
MKX-AS1	-1.69657	-3.17888	3.5e-26	1.17e-24
LAMA2	-1.69518	4.2165	6.67e-47	7.61e-45
ITGA11	-1.69449	4.96393	1.89e-26	6.4e-25
CTRB2	-1.69369	-2.84425	9.35e-21	2.24e-19
HSD11B1	-1.69247	1.5509	6.59e-34	3.52e-32
LINC00924	-1.69056	-1.9536	1.62e-41	1.33e-39
APOLD1	-1.68967	4.96121	6.5e-61	2.28e-58
CACNB2	-1.68937	1.88469	8.06e-33	3.99e-31
PHOX2B	-1.68934	-3.08312	4.5e-19	9.63e-18
JAM3	-1.68833	4.48551	4.73e-45	4.86e-43
CD248	-1.68823	5.57719	2.42e-42	2.09e-40
PLAC9	-1.68822	2.32042	2.8e-32	1.34e-30
NRSN1	-1.68628	-2.16893	5.82e-14	8.45e-13
SELE	-1.68462	3.95178	1.4e-15	2.33e-14
NALF1-IT1	-1.68441	-3.34417	1.65e-20	3.9e-19
CNTN4	-1.68374	1.05035	1.7e-34	9.48e-33
NKAPL	-1.68247	-1.7639	2.51e-41	2.01e-39
TBC1D27P	-1.67964	-0.984974	8.53e-18	1.66e-16
MUC21	-1.67953	3.83363	1.05e-06	5.68e-06
NRXN2	-1.67892	1.62505	5.51e-27	1.94e-25
PDGFRB	-1.678	6.53088	2.94e-56	6.84e-54
SSTR1	-1.67737	0.10274	9.82e-17	1.79e-15
BRS3	-1.67501	-2.4472	3.1e-19	6.72e-18
C6	-1.67439	-1.17516	3.85e-18	7.72e-17
CDH11	-1.67377	5.409	1.29e-33	6.76e-32
ISLR	-1.67373	6.34056	6.45e-21	1.57e-19
ATP6V0D2	-1.67335	-0.079383	1.74e-18	3.57e-17
NAP1L3	-1.67332	0.905938	4.65e-28	1.77e-26
FAM9B	-1.67149	-2.12573	6.73e-14	9.7e-13
CTCFL	-1.66997	-0.383259	2.35e-09	2.01e-08
BMP5	-1.6698	1.70343	3.14e-14	4.65e-13
COL21A1	-1.66787	2.04706	6.12e-22	1.59e-20
PTPRD-AS1	-1.66757	-1.59888	6.69e-21	1.62e-19
SPEG	-1.66753	4.28155	1.4e-21	3.56e-20
ASIC5	-1.66724	-1.06176	3e-12	3.66e-11
SVEP1	-1.66588	3.64139	3.11e-37	2.04e-35
JAKMIP2-AS1	-1.66511	-2.94567	7.91e-20	1.79e-18
IGLV7-46	-1.66464	1.46727	2.24e-13	3.08e-12
MORF4L1P3	-1.6617	-2.69461	1.81e-18	3.7e-17
ZCCHC24	-1.66089	4.68193	3.68e-45	3.85e-43
PCDH18	-1.66025	3.18938	1.13e-50	1.62e-48
AQP1	-1.65538	6.4614	1.68e-61	6.1e-59
C3orf86	-1.65413	-2.50789	7.04e-32	3.28e-30
SULF1	-1.65406	6.69469	1.84e-23	5.15e-22
XKR7	-1.65215	-0.814013	1.77e-11	1.98e-10
TGFB3	-1.65073	4.55385	4.78e-43	4.38e-41
DPYSL3	-1.65007	7.12956	2.41e-29	9.89e-28
GPR12	-1.64912	-0.956534	4.25e-12	5.11e-11
LETR1	-1.64761	-0.851747	4.78e-54	9.25e-52
IGHV3-49	-1.64738	2.80839	2.85e-11	3.12e-10
KHDRBS2	-1.64691	-2.37815	8.74e-20	1.97e-18
REEP1	-1.64691	2.39412	3.33e-15	5.42e-14
GPC3	-1.64644	5.09155	7.46e-13	9.68e-12
PALLD	-1.64614	7.53622	3.1e-38	2.12e-36
IL1RL1	-1.64528	1.74142	3.12e-14	4.64e-13
LINC02544	-1.6451	-0.80509	1.1e-17	2.12e-16
GPC6	-1.64362	3.62683	1.13e-22	3.05e-21
LUM	-1.64277	8.38722	4.88e-30	2.09e-28
SHE	-1.64249	2.03809	1.92e-62	7.72e-60
CNTN1	-1.64098	4.18756	1.06e-12	1.36e-11
KRTAP2-1	-1.63914	-3.40989	7.74e-19	1.63e-17
COL6A3	-1.63849	9.11376	6.12e-31	2.74e-29
TNFAIP6	-1.63845	2.6197	1.51e-23	4.25e-22
SILC1	-1.63684	-3.06428	5.52e-18	1.09e-16
ZEB2	-1.63653	4.53091	1.89e-51	2.89e-49
TNFSF8	-1.63452	0.367756	4.83e-32	2.28e-30
EDNRA	-1.63354	3.67638	2.18e-45	2.3e-43
COL1A1	-1.63246	11.9181	2.58e-25	8.21e-24
RNF150	-1.62996	2.93801	7.69e-23	2.08e-21
CD93	-1.62951	5.795	1.04e-79	2.1e-76
THSD7A	-1.62927	2.48977	7.88e-29	3.13e-27
RAB9B	-1.62898	1.60269	4.52e-27	1.61e-25
TTC4P1	-1.62897	-2.76874	1.27e-17	2.45e-16
CLEC18A	-1.6278	-0.998565	8.5e-20	1.91e-18
CSRP1	-1.62768	8.49841	2.4e-44	2.34e-42
STC1	-1.62669	5.26924	1.58e-35	9.18e-34
TACR3	-1.62626	-0.894046	2.33e-13	3.21e-12
DCLK3	-1.62572	0.417233	1.2e-26	4.11e-25
COL1A2	-1.61998	11.1503	5.43e-27	1.91e-25
ANGPTL2	-1.61887	5.72049	5.23e-41	4.09e-39
LRRTM3	-1.61812	-1.08703	1.7e-11	1.91e-10
TRIM63	-1.61558	0.343322	4.76e-14	6.96e-13
ELAVL4	-1.61265	-0.785562	8.1e-16	1.39e-14
TIMD4	-1.6126	-0.27477	3.04e-16	5.37e-15
CACNA1E	-1.61098	-0.336569	7.1e-13	9.25e-12
IGHV3-72	-1.60818	0.924084	1.02e-13	1.45e-12
KLF2	-1.60755	4.28515	1.97e-40	1.5e-38
LINC01345	-1.60732	-3.26666	1.25e-21	3.17e-20
RSPO1	-1.60619	-1.36426	1.06e-23	3.02e-22
KCNJ8	-1.60608	2.73419	5.13e-41	4.03e-39
NKX2-2	-1.6051	-1.40515	1.77e-10	1.75e-09
P4HA3	-1.60446	2.48275	3.99e-32	1.89e-30
RUBCNL	-1.60232	1.67895	1.47e-26	5e-25
LINC01929	-1.60159	-0.713336	5.9e-16	1.02e-14
PCDHGA12	-1.59834	-0.132451	2.94e-44	2.83e-42
GRIK5	-1.59796	1.25074	5.93e-24	1.72e-22
CHRNA9	-1.59769	-0.455366	4.95e-10	4.65e-09
MEOX1	-1.59597	1.51323	7.69e-24	2.2e-22
TSPAN18	-1.59504	4.00264	3.79e-34	2.06e-32
OTOGL	-1.59273	-0.41265	1.04e-21	2.66e-20
CELF2	-1.59183	3.89535	1.91e-33	9.88e-32
FOSB	-1.58977	7.57371	2.78e-16	4.93e-15
GAS1	-1.58847	3.85144	5.58e-18	1.1e-16
GRM8	-1.58764	-0.260892	5.73e-20	1.31e-18
ASB2	-1.58716	2.99686	3.3e-20	7.64e-19
VCAN	-1.58706	7.15699	1.66e-26	5.65e-25
BEST3	-1.58656	-0.202643	2.18e-09	1.88e-08
ACSL6	-1.58631	-0.57884	7.04e-23	1.91e-21
OR51E2	-1.58411	-0.839618	2.08e-25	6.65e-24
HSD17B6	-1.58326	2.6383	2.45e-29	1.01e-27
PXDN	-1.583	6.29212	7.02e-38	4.68e-36
PTPN5	-1.58296	-1.07003	3.17e-26	1.06e-24
CCR4	-1.58169	0.834516	3.25e-24	9.61e-23
RAMP1	-1.57973	4.10846	7.91e-19	1.66e-17
ROR1	-1.57802	1.73825	3.57e-24	1.05e-22
ENSG00000247228	-1.5765	-3.02611	3.25e-17	6.05e-16
RFPL4B	-1.57532	-2.00135	6.79e-12	7.99e-11
CDH10	-1.5734	-1.44974	4.95e-12	5.91e-11
FCAR	-1.57329	-1.49684	7.27e-24	2.09e-22
PDE4B	-1.57264	3.4711	1.3e-33	6.79e-32
CTRB1	-1.57258	-3.16913	4.73e-19	1.01e-17
ZFPM2	-1.57146	2.18838	3.23e-28	1.24e-26
DHH	-1.57102	-1.54172	1.88e-47	2.21e-45
SOD3	-1.57045	5.24035	4.72e-25	1.47e-23
PRSS35	-1.5687	-0.654051	1.38e-22	3.68e-21
ACOX2	-1.56661	1.32435	9.65e-26	3.14e-24
GYPC	-1.56587	3.96587	2.8e-30	1.22e-28
SCUBE1	-1.56422	1.10213	1.23e-23	3.51e-22
KANK2	-1.56299	6.4492	2.29e-51	3.42e-49
LINC01081	-1.56206	-3.08214	2.46e-27	8.87e-26
FPR1	-1.56164	2.79957	1.04e-21	2.67e-20
ABHD12B	-1.56151	0.249522	1.05e-18	2.2e-17
TIE1	-1.56135	4.16693	1.04e-89	8.39e-86
KLF9	-1.56118	5.05561	4.88e-42	4.15e-40
ECM2	-1.56111	2.39817	6.84e-40	5.12e-38
ANXA6	-1.56017	6.69058	5.82e-35	3.29e-33
AEBP1	-1.5597	8.27793	3.1e-23	8.6e-22
SOX5	-1.55966	0.313711	1.22e-36	7.57e-35
DBH	-1.55907	-0.0727032	4.76e-13	6.32e-12
FOXR1	-1.55862	-2.99329	2.32e-18	4.72e-17
HEPH	-1.55751	4.00484	1.02e-27	3.83e-26
PCDH15	-1.55691	-1.11882	3.17e-14	4.7e-13
CFD	-1.55655	5.09324	1.29e-19	2.86e-18
CACNG7	-1.55532	-2.05548	3.87e-12	4.68e-11
ANKS1B	-1.5544	-0.248461	1.53e-18	3.15e-17
CD300LB	-1.55289	-0.41176	2.54e-34	1.4e-32
ABCC2	-1.5523	1.86207	3.14e-12	3.84e-11
DCLK1	-1.55162	2.48195	2.75e-17	5.14e-16
SIGLEC5	-1.55151	2.27252	1.4e-09	1.23e-08
RBMS3-AS2	-1.55117	-2.64867	1.63e-17	3.1e-16
HBB	-1.54943	4.25001	3.94e-19	8.49e-18
C1QTNF9	-1.54868	-2.50532	4.22e-22	1.1e-20
SSX5	-1.54771	-2.30575	4.09e-12	4.92e-11
UBL4B	-1.54717	-2.45027	2.28e-21	5.72e-20
FLT3	-1.54707	-0.769728	6.43e-28	2.43e-26
GATA6	-1.5467	2.89592	5.46e-26	1.81e-24
TPSG1	-1.54656	-1.67144	1.97e-26	6.66e-25
FIBIN	-1.54462	2.79216	5.54e-18	1.1e-16
SLC8A1	-1.54434	3.76513	9.02e-37	5.75e-35
NOL4	-1.54374	-0.103241	6.72e-10	6.19e-09
KLKP1	-1.54344	-3.08298	8.03e-20	1.82e-18
LDB2	-1.54271	3.25047	8.04e-73	7.47e-70
MYCT1	-1.53896	2.42767	1.23e-67	8.29e-65
MYH3	-1.53834	2.74345	1.2e-20	2.85e-19
HSPB8	-1.53812	6.3169	4.81e-18	9.57e-17
LMOD3	-1.53799	-1.17624	1.37e-29	5.7e-28
LRRK2	-1.53737	2.21378	2.97e-30	1.29e-28
ANKRD1	-1.53713	0.667045	1.73e-10	1.71e-09
MICU3	-1.53697	0.475332	8.49e-27	2.94e-25
COL10A1	-1.53652	4.60678	3.18e-11	3.45e-10
ASPN	-1.53617	4.33594	6.11e-18	1.2e-16
PABPC5	-1.53604	-0.801131	7.91e-28	2.98e-26
UNC5C-AS1	-1.53541	-1.2151	3.7e-25	1.16e-23
CHGA	-1.5354	2.15566	3.61e-07	2.13e-06
GALNT16	-1.53521	1.77912	7.21e-16	1.24e-14
PKDCC	-1.53422	3.52875	1.62e-14	2.47e-13
CD34	-1.5335	5.45687	3.51e-81	8.48e-78
MIR7-3HG	-1.5335	-2.74766	4.16e-14	6.12e-13
MAGI2-AS3	-1.52866	2.78995	4.91e-38	3.29e-36
GREM1	-1.52837	5.8986	5.34e-14	7.78e-13
CD200	-1.52758	3.48597	3.65e-34	1.99e-32
SCUBE3	-1.52397	2.69062	1.27e-18	2.66e-17
CFL2	-1.5223	4.65697	1.71e-36	1.05e-34
ZNF831	-1.52222	0.177697	1.92e-22	5.1e-21
MFAP5	-1.52144	4.00516	5.35e-11	5.67e-10
FGF20	-1.52136	-0.792197	1.12e-08	8.58e-08
ASPA	-1.52061	0.936523	5.66e-17	1.04e-15
DSCAML1	-1.51984	-0.329453	9.06e-15	1.41e-13
LINC02303	-1.51669	-1.65019	1.66e-10	1.65e-09
LYVE1	-1.51429	2.9364	9.61e-15	1.49e-13
LINC01857	-1.51418	-1.39551	7.09e-18	1.39e-16
NFIA-AS2	-1.51328	-2.83361	1.02e-31	4.68e-30
TIMP2	-1.51259	7.92511	2.07e-32	1.01e-30
TG	-1.51204	3.08223	3.86e-10	3.68e-09
RCAN1	-1.51163	5.86229	1.06e-42	9.3e-41
PGR	-1.51089	0.745924	1.59e-20	3.76e-19
INMT	-1.51087	2.23812	1.41e-31	6.42e-30
LINC02489	-1.51028	-2.84754	7.18e-24	2.06e-22
IGLV3-12	-1.51008	-1.91532	2.38e-14	3.57e-13
BCL6B	-1.50951	3.23146	2.39e-74	2.89e-71
FLNA	-1.50846	10.4663	6.99e-27	2.43e-25
ITGA1	-1.50754	5.59161	7.59e-55	1.56e-52
MT1A	-1.505	0.859371	3.84e-11	4.13e-10
HSPA12B	-1.50455	2.56376	9.19e-61	3.13e-58
SPATA42	-1.50449	-3.00438	1.56e-15	2.59e-14
ADGRL4	-1.50446	3.92379	8.63e-83	2.61e-79
EYA1	-1.50437	0.746923	9.75e-15	1.51e-13
LHFPL6	-1.50229	4.61259	2.2e-56	5.2e-54
PIEZO2	-1.50215	2.53482	2.75e-25	8.73e-24
XKR4	-1.50157	-1.06588	2.4e-12	2.96e-11
TSHZ3	-1.50048	3.48645	2.67e-30	1.16e-28
ATP1B2	-1.50038	0.923691	3.27e-34	1.79e-32
RAB23	-1.49858	3.7499	2.27e-34	1.25e-32
IGLV4-3	-1.49689	-2.75095	8.35e-17	1.52e-15
PAMR1	-1.49582	3.41685	5.79e-33	2.9e-31
SALL1	-1.49451	0.58716	1.12e-18	2.34e-17
EGR1	-1.49398	8.10524	9.13e-25	2.81e-23
SPARC	-1.49341	10.1557	4.5e-42	3.85e-40
CLLU1-AS1	-1.4925	-2.32233	3.9e-15	6.28e-14
LINC01936	-1.49239	-1.46005	1.35e-40	1.04e-38
PTH1R	-1.49206	0.562946	3.57e-27	1.28e-25
REG3A	-1.49178	-2.72356	9.65e-12	1.11e-10
PAH	-1.49125	0.256638	3.44e-09	2.87e-08
ZNF469	-1.49069	3.60278	1.88e-24	5.62e-23
POSTN	-1.49029	7.75691	2.74e-15	4.49e-14
LINC00891	-1.49006	-2.69461	1.39e-23	3.93e-22
FCER2	-1.48975	0.935733	9.27e-09	7.22e-08
ADGRB3	-1.48929	0.0537459	2.59e-13	3.54e-12
NIPAL4-DT	-1.48688	-1.05789	1.3e-19	2.87e-18
ADRA1A	-1.48666	-2.14692	2.33e-14	3.51e-13
DAZL	-1.48655	-2.17389	1.54e-17	2.94e-16
SYNC	-1.4863	1.17336	7.09e-25	2.19e-23
BTLA	-1.48368	-0.261499	7.46e-21	1.8e-19
CD22	-1.48331	2.80538	3.01e-11	3.29e-10
COL5A1	-1.48171	8.38036	3.62e-23	9.99e-22
IGHV1-12	-1.48101	-1.7429	2.31e-13	3.18e-12
LINC01235	-1.48046	0.0871741	9.26e-29	3.66e-27
PAGE4	-1.47987	-2.04619	1.55e-10	1.54e-09
GJA4	-1.47916	3.4373	8.95e-54	1.68e-51
CAPN6	-1.47905	1.8606	5.55e-09	4.48e-08
OLFML3	-1.479	4.93915	1.18e-20	2.8e-19
ECSCR	-1.47896	1.49112	7.62e-49	9.84e-47
CUX2	-1.4789	-1.05562	4.51e-14	6.61e-13
MEF2C	-1.47775	3.91866	5.14e-52	8.12e-50
DGKI	-1.47751	1.1656	1.17e-27	4.36e-26
TMEM130	-1.47694	0.772883	7.7e-18	1.5e-16
GNAO1-DT	-1.47693	-2.79499	3.16e-23	8.75e-22
NRG3	-1.47682	-2.05109	2.29e-14	3.44e-13
ADAMTS5	-1.47663	2.55603	1.03e-36	6.47e-35
PDE5A	-1.47638	4.10686	1.06e-36	6.66e-35
GRID2	-1.47581	-1.83053	1.12e-11	1.28e-10
MMP2	-1.47494	8.78107	1.28e-28	4.99e-27
ZNF385D	-1.47481	0.911715	3.26e-17	6.06e-16
LINC01638	-1.47258	-2.31549	6.7e-20	1.52e-18
SLC32A1	-1.47185	-3.13965	2.65e-15	4.34e-14
LINC00861	-1.47165	0.0659168	1.48e-20	3.52e-19
ADAMTS12	-1.47112	4.00978	7.05e-21	1.7e-19
NMUR1	-1.47039	-0.787562	3.78e-24	1.11e-22
ENSG00000276759	-1.47014	-3.0123	1.57e-13	2.19e-12
SLC1A2	-1.46879	0.170767	3.26e-15	5.31e-14
VSTM2A	-1.46838	-0.946538	5.76e-10	5.35e-09
DAAM2	-1.46723	3.02658	1.32e-34	7.38e-33
GZMK	-1.46384	1.39724	7.8e-15	1.23e-13
ITGB3	-1.46267	1.28617	9.36e-21	2.24e-19
LINC01198	-1.46169	-2.12364	3.6e-15	5.85e-14
ACSM5	-1.45876	-1.43171	1.15e-25	3.71e-24
KRTAP19-5	-1.45875	-3.37952	2.63e-15	4.32e-14
CMTM5	-1.45757	-2.25055	1.38e-20	3.29e-19
IGLVI-70	-1.45703	-1.0324	6.22e-09	4.98e-08
MEOX2	-1.45614	0.739071	5.63e-13	7.41e-12
MTTP	-1.45498	-1.1197	1.6e-17	3.06e-16
FCRL3	-1.45488	0.833919	1.03e-13	1.46e-12
STARD8	-1.45453	2.5027	9.38e-58	2.52e-55
DIPK2B	-1.45268	3.54866	6.57e-73	6.35e-70
C4B	-1.45096	2.86172	9.61e-16	1.63e-14
GPRASP1	-1.44991	2.78326	4.76e-31	2.14e-29
PLPP7	-1.44946	1.00975	5.98e-24	1.73e-22
COL8A1	-1.44915	5.44983	3.45e-24	1.02e-22
ADH4	-1.44826	-0.28139	6.56e-11	6.88e-10
ITGBL1	-1.44504	2.85636	1.79e-17	3.4e-16
JCHAIN	-1.4447	6.1659	2.08e-12	2.58e-11
LY9	-1.44451	1.05274	2.66e-18	5.39e-17
CDH5	-1.44437	4.71265	1.47e-71	1.32e-68
DAPK1-IT1	-1.44414	-2.48315	3.57e-12	4.34e-11
RTL3	-1.44392	-2.89055	6.05e-25	1.87e-23
UGT2A1	-1.44343	-1.66464	5.95e-10	5.51e-09
MPEG1	-1.44214	4.36711	9.62e-25	2.96e-23
IGKV3OR2-268	-1.44075	-1.27979	1.65e-14	2.51e-13
NALF1	-1.4405	0.866756	1.4e-21	3.54e-20
DDI1	-1.43841	-3.51256	1.09e-16	1.99e-15
CLEC18B	-1.43812	-0.554948	1.72e-15	2.86e-14
SHISA6	-1.43671	-0.272688	3.94e-13	5.27e-12
GZMA	-1.4356	3.52297	3.22e-12	3.93e-11
LINC00052	-1.4352	-3.50367	1.07e-17	2.06e-16
SMLR1	-1.43472	-2.86191	1.73e-15	2.87e-14
STARD13-AS	-1.4346	-1.59639	5.89e-15	9.36e-14
ADAMTS2	-1.43444	5.43852	8.83e-22	2.28e-20
ROR1-AS1	-1.43418	-2.53934	6.45e-23	1.76e-21
SEMA3G	-1.43235	3.04872	2.25e-49	3.04e-47
MKX	-1.43183	0.703962	3.18e-13	4.32e-12
GNG11	-1.43014	4.34427	1.75e-50	2.48e-48
HCN1	-1.42935	-2.6636	2.64e-12	3.24e-11
CLIC5	-1.42806	2.37617	1.74e-19	3.81e-18
GLT8D2	-1.42707	3.29704	3.78e-29	1.53e-27
CD19	-1.42689	1.93546	4.02e-10	3.82e-09
F2RL2	-1.42664	1.93181	1.11e-12	1.41e-11
LINC02582	-1.42611	0.415086	2.94e-06	1.45e-05
KERA	-1.4261	-2.82988	9.98e-20	2.23e-18
CD40LG	-1.42443	-0.780741	2.68e-21	6.69e-20
KLHL4	-1.42425	-0.0151569	1.56e-14	2.38e-13
LINC00844	-1.42417	-3.30182	5.05e-19	1.08e-17
CDK15	-1.42333	-1.1814	2.53e-35	1.47e-33
CLEC3A	-1.42307	0.993423	4.79e-07	2.76e-06
ARC	-1.41961	1.06438	7.81e-12	9.12e-11
ADAMTSL1	-1.41916	2.09529	7.51e-19	1.59e-17
CADM3	-1.41904	2.22801	2.91e-08	2.09e-07
LRRC17	-1.41903	2.07643	4.28e-19	9.19e-18
LINC00989	-1.41868	-2.77229	8.17e-29	3.24e-27
FAM124B	-1.41769	-0.0590186	1.53e-41	1.25e-39
ASCL1	-1.41767	1.47692	4.87e-06	2.29e-05
FMOD	-1.41665	5.26166	1.04e-26	3.59e-25
SYT11	-1.41654	3.82316	2.13e-33	1.1e-31
P2RX3	-1.4153	-2.44156	2.58e-14	3.85e-13
PRRX1	-1.41495	4.90364	1.16e-17	2.22e-16
KCNT2	-1.41447	-0.124267	3.76e-21	9.28e-20
DUSP1	-1.41347	8.08723	1.68e-23	4.71e-22
KRTAP4-8	-1.41197	-3.49013	1.1e-16	2e-15
F2RL3	-1.41132	2.31223	1.37e-32	6.73e-31
SERPINF1	-1.41125	6.71426	1.85e-24	5.53e-23
KRT36	-1.41103	-1.22637	5.1e-12	6.09e-11
ZNF804B	-1.41034	-2.52836	8.31e-12	9.69e-11
ATP8B2	-1.40959	4.37732	1.26e-35	7.4e-34
PRG4	-1.40949	0.180288	2.15e-23	6e-22
GADD45B	-1.4087	5.95227	1.16e-29	4.87e-28
STARD13	-1.40821	3.76943	2.03e-47	2.36e-45
CNRIP1	-1.4079	2.79658	7.71e-33	3.83e-31
PDGFD	-1.40757	3.27133	2.96e-30	1.29e-28
IGKV1OR22-1	-1.40654	-2.53653	3.45e-15	5.6e-14
GGTA1	-1.40455	2.19347	2.03e-23	5.69e-22
GIMAP5	-1.40443	-0.00816333	1.21e-30	5.34e-29
ADAM12	-1.4035	4.97309	3.37e-21	8.32e-20
SYNE1	-1.40293	4.90388	1.25e-39	9.22e-38
COL5A2	-1.40292	7.71381	1.22e-24	3.7e-23
IGHV3-63	-1.4023	-2.05413	1.45e-14	2.23e-13
MYOZ3	-1.40205	-0.762706	7.84e-23	2.12e-21
PCDHGB7	-1.39929	0.802411	1.34e-26	4.59e-25
GPR17	-1.39867	-1.48543	2.75e-23	7.65e-22
LINC02817	-1.39854	-3.23207	6.65e-23	1.81e-21
ADAMTS14	-1.39761	3.25261	2.17e-22	5.72e-21
MYL3	-1.397	-1.86037	2.3e-21	5.75e-20
CD209	-1.3969	3.29953	1.94e-14	2.94e-13
KRTAP4-9	-1.39645	-3.14904	2.2e-12	2.73e-11
SLIT3	-1.39615	5.45304	8.88e-20	2e-18
IL16	-1.39603	3.39403	7.19e-29	2.86e-27
FGFR1	-1.39602	5.67827	8.27e-21	1.99e-19
TSPAN11	-1.39518	2.8729	2.48e-25	7.88e-24
EDNRB	-1.39371	3.69064	2.16e-25	6.89e-24
MYO15A	-1.39212	1.35178	2.7e-16	4.78e-15
CD300E	-1.39204	1.80231	1.2e-14	1.85e-13
FAM30A	-1.39192	0.798223	1.12e-11	1.28e-10
IGHV4-34	-1.39066	3.12193	1.29e-09	1.14e-08
PECAM1	-1.39012	6.66383	8.58e-62	3.29e-59
CD163	-1.39007	5.51185	9.89e-15	1.53e-13
ZNF366	-1.38928	-0.244306	1.83e-41	1.49e-39
OR7E47P	-1.38891	0.122105	1.14e-28	4.48e-27
PCOLCE2	-1.38886	2.82145	2.37e-11	2.62e-10
LINC00993	-1.38884	-2.36886	6.45e-10	5.95e-09
IL13	-1.38855	-2.72962	9.9e-20	2.21e-18
CLEC10A	-1.3885	1.97909	2.59e-17	4.86e-16
P2RY10	-1.38713	0.067864	3.27e-18	6.59e-17
RPH3AL-AS1	-1.38658	-1.9639	4.92e-25	1.53e-23
LINC02050	-1.38522	-3.02897	9.72e-13	1.25e-11
NCR3	-1.38503	-0.861134	1.92e-18	3.92e-17
SLC17A6	-1.38394	-3.31847	2.56e-14	3.83e-13
HPR	-1.38346	-2.43572	2.36e-12	2.92e-11
IFNG-AS1	-1.38213	-2.38673	8.74e-16	1.49e-14
ITGA5	-1.38107	7.49916	1.08e-24	3.3e-23
WDFY4	-1.38062	2.88822	2.34e-18	4.75e-17
LBP	-1.3804	1.77847	1.89e-07	1.18e-06
CXCR4	-1.37921	5.4581	6.86e-32	3.21e-30
IGLC7	-1.37855	1.79243	1.02e-07	6.73e-07
ENSG00000269155	-1.37821	-1.60658	3.94e-25	1.24e-23
VWF	-1.37669	7.01828	7.58e-62	2.95e-59
CGNL1	-1.37664	3.29364	3.1e-21	7.69e-20
SLC22A9	-1.37648	-2.67719	4.07e-14	5.98e-13
ALK	-1.37612	-0.531452	3.72e-10	3.55e-09
FGF2	-1.37601	2.5714	1.18e-16	2.13e-15
CRYM	-1.37599	2.15821	3.8e-12	4.61e-11
S1PR1-DT	-1.37492	-2.34682	4.23e-41	3.33e-39
GLT1D1	-1.37272	-0.704734	1.8e-18	3.68e-17
FAM110B	-1.37238	1.98223	7.61e-22	1.97e-20
LILRA5	-1.37198	1.51844	5.76e-16	9.99e-15
TLCD3B	-1.37119	-0.090457	8.71e-11	9e-10
MS4A6E	-1.37112	-3.04337	2.58e-17	4.83e-16
MAL	-1.37071	5.78268	4.09e-08	2.86e-07
NECAB1	-1.36966	1.77932	4.03e-16	7.09e-15
FAM110D	-1.36916	0.868873	9.39e-38	6.21e-36
IGFBP5	-1.36908	8.21157	2.77e-17	5.17e-16
JAZF1-AS1	-1.36895	-2.60369	1.64e-24	4.94e-23
TRPC4	-1.36856	0.0847339	2.03e-34	1.12e-32
TNFAIP8L3	-1.36791	2.22227	8.25e-19	1.74e-17
WFDC1	-1.36771	3.86584	1.89e-24	5.64e-23
CD28	-1.36616	1.25997	5.01e-23	1.37e-21
PRKCA-AS1	-1.36615	-2.59136	1.32e-11	1.49e-10
NRP2	-1.36596	5.51675	1.31e-24	3.99e-23
RNF112	-1.3659	0.44158	7.92e-26	2.59e-24
FAM124A	-1.36545	1.44254	1.19e-27	4.42e-26
NAV3	-1.36515	1.35927	1.12e-15	1.88e-14
C3orf80	-1.36307	1.11467	4.89e-26	1.63e-24
PROK2	-1.36293	-1.93544	1.01e-15	1.7e-14
PREX2	-1.36282	2.31898	8.88e-29	3.51e-27
SH3RF3	-1.36171	2.98379	6.18e-37	4.01e-35
DNAJB5	-1.36147	3.88263	6.45e-26	2.13e-24
SH3RF3-AS1	-1.36102	-1.01512	5.42e-35	3.08e-33
LAMC3	-1.36083	4.0165	6.51e-25	2.01e-23
DIRAS3	-1.36007	0.483354	1.95e-21	4.92e-20
KCNK3	-1.35956	2.13141	1.81e-11	2.02e-10
MYADM	-1.35941	6.67119	2.71e-24	8.04e-23
HSPG2	-1.35877	7.67009	2.13e-41	1.72e-39
IGKV1D-16	-1.35848	-0.752286	1.74e-11	1.95e-10
ADGRG4	-1.35836	-3.33952	1.05e-18	2.2e-17
CCL23	-1.35704	-0.846926	7.82e-16	1.34e-14
CST2	-1.35683	0.456519	5.45e-11	5.77e-10
IGKV1OR2-108	-1.35666	-0.385923	1.78e-11	1.99e-10
MIAT	-1.35562	3.28387	2.95e-13	4.01e-12
GPX3	-1.35498	7.11151	8.58e-14	1.23e-12
IQGAP2	-1.35486	2.81657	2.74e-29	1.12e-27
STEAP4	-1.35463	4.67747	1.05e-15	1.77e-14
ENSG00000258086	-1.35245	-2.26325	1.61e-21	4.07e-20
ST8SIA5	-1.35041	-0.715913	6.47e-12	7.63e-11
INSC	-1.3504	-0.379943	2.24e-13	3.09e-12
SMTN	-1.34933	6.96282	5.7e-31	2.56e-29
CCR6	-1.34783	-2.74147	1.28e-23	3.64e-22
NR5A2	-1.34725	1.32791	1.88e-34	1.04e-32
RTN1	-1.34724	1.41827	7.13e-20	1.62e-18
GRID1	-1.34531	0.503042	1.1e-16	1.99e-15
TGFB1I1	-1.34526	5.27271	2.6e-32	1.26e-30
MAG	-1.34466	-2.63246	6.04e-16	1.05e-14
IL10	-1.34413	-0.00458269	4.19e-22	1.1e-20
UCP1	-1.34392	-1.15627	2.16e-09	1.86e-08
GPR183	-1.3438	3.2822	2.87e-22	7.54e-21
KCNJ9	-1.34367	-2.24681	1.61e-13	2.24e-12
SMOC1	-1.34338	2.75425	3.17e-08	2.26e-07
GAS6-DT	-1.34287	0.240348	3.8e-15	6.14e-14
FGFBP2	-1.34234	-0.130312	6.89e-09	5.49e-08
ISL1	-1.34142	0.148858	8.63e-08	5.75e-07
NR5A1	-1.34112	-0.380812	3.08e-07	1.85e-06
SCRT1	-1.34092	-2.31501	1.85e-15	3.07e-14
CEMIP	-1.33951	4.50874	5.91e-17	1.08e-15
RALYL	-1.3385	-2.14086	2.36e-09	2.02e-08
PI15	-1.33805	2.48565	1.2e-15	2.02e-14
PCDHGA9	-1.33805	-0.00512785	6.3e-24	1.82e-22
COL6A2	-1.33733	9.45518	1.32e-19	2.9e-18
LAMA4	-1.33711	6.11945	1.64e-38	1.14e-36
THBS4	-1.33591	2.53763	2.06e-12	2.57e-11
LINC00494	-1.33532	-1.97103	1.03e-13	1.46e-12
MCAM	-1.33513	6.74271	4.08e-47	4.68e-45
RBP7	-1.33349	2.09372	3.16e-20	7.33e-19
SLITRK3	-1.33339	-0.505581	9.72e-09	7.54e-08
PNMA2	-1.33229	0.869162	2.72e-16	4.83e-15
COL6A1	-1.33106	9.05449	6.56e-21	1.59e-19
ANKRD55	-1.33096	-2.18462	1.42e-23	4.01e-22
IGDCC4	-1.32954	2.07617	2.9e-28	1.11e-26
ADCY2	-1.32906	0.820415	3.3e-13	4.47e-12
SPRY1	-1.32759	5.12815	2.84e-43	2.65e-41
MYOZ2	-1.32716	-2.81149	9.89e-22	2.54e-20
HAPLN2	-1.32626	-2.11655	1.53e-17	2.92e-16
GRAP	-1.32561	-0.280363	1.62e-40	1.25e-38
IGKV4-1	-1.32548	5.77241	3.64e-08	2.57e-07
GPR15	-1.32473	-0.871175	1.29e-11	1.47e-10
OLFM1	-1.3247	2.4715	1.75e-14	2.66e-13
MRGPRF-AS1	-1.32401	-2.48399	1.53e-20	3.61e-19
TMEM273	-1.32381	2.40189	1.76e-31	8e-30
LRCH2	-1.32336	1.85695	1.02e-19	2.27e-18
HPGDS	-1.32332	0.287781	1.47e-23	4.14e-22
IL11	-1.32273	2.83911	3.59e-13	4.83e-12
JCAD	-1.32247	5.09299	1.11e-28	4.36e-27
KCNJ3	-1.32244	-1.12312	9.74e-10	8.8e-09
CHRNA2	-1.32078	-3.04424	1.6e-13	2.24e-12
RHBDL3	-1.32024	1.2725	2.26e-11	2.51e-10
IGKV1D-42	-1.32021	-2.44831	3.57e-14	5.28e-13
LINC00877	-1.31976	-1.73951	6.28e-20	1.43e-18
LINC02147	-1.31969	-3.15173	4.52e-20	1.04e-18
LPAR4	-1.31829	-1.94566	4.06e-29	1.64e-27
SCN2B	-1.31808	-1.27162	1.44e-12	1.82e-11
ABCD2	-1.31752	-0.314767	2.88e-17	5.37e-16
CALCRL	-1.31745	3.70521	6.05e-45	6.14e-43
IGLV3-25	-1.31607	4.31983	3.53e-08	2.49e-07
CEACAM21	-1.31604	0.380563	7.58e-18	1.48e-16
SIGLEC17P	-1.31596	-1.21591	3.15e-23	8.74e-22
LINC00607	-1.31535	-0.931194	2.67e-19	5.82e-18
PPP1R16B	-1.31492	2.83758	1.73e-27	6.32e-26
TXLNB	-1.3146	-0.149973	6.2e-25	1.92e-23
EML5	-1.31316	-0.362001	9.43e-13	1.22e-11
PDE2A	-1.31045	3.18568	6.59e-24	1.9e-22
PTPRD	-1.30978	2.11843	2.4e-11	2.65e-10
GPBAR1	-1.30906	0.679544	9.77e-25	3e-23
ENSG00000225649	-1.3089	-2.88071	2.67e-20	6.22e-19
FXYD1	-1.30831	-0.551462	2.1e-17	3.97e-16
C3	-1.30825	8.46316	2.07e-14	3.12e-13
HMGN2P19	-1.30804	-3.10139	3.85e-21	9.47e-20
FOXP2	-1.30799	2.40868	1.38e-13	1.93e-12
FAP	-1.30732	3.96861	4.76e-15	7.64e-14
P2RY8	-1.30713	2.51196	4.34e-23	1.19e-21
IGLV3-10	-1.30708	3.05542	1.41e-07	9.07e-07
MAPK4	-1.30566	1.80268	1.57e-08	1.17e-07
NEXMIF	-1.30541	-0.677404	2.18e-11	2.42e-10
CYS1	-1.30521	1.41176	1.82e-17	3.45e-16
TSPAN2	-1.30511	3.68165	2.53e-17	4.76e-16
LINGO3	-1.3049	-1.78705	1.45e-21	3.66e-20
COL4A4	-1.30396	2.31345	6.07e-14	8.79e-13
DOCK11	-1.30309	3.50583	4.45e-30	1.91e-28
TRBV29-1	-1.30307	-1.51831	2.81e-16	4.96e-15
CSMD2	-1.30299	0.970187	4.63e-25	1.44e-23
ITK	-1.30286	1.97225	1.42e-16	2.56e-15
FAM163A	-1.3025	-1.80271	1.74e-18	3.57e-17
MIR124-1HG	-1.30183	-3.45722	8.37e-15	1.31e-13
ATP10A	-1.30168	2.63821	1.45e-24	4.4e-23
RASGRF2	-1.30034	2.63726	6.51e-45	6.59e-43
LRFN5-DT	-1.29951	-2.71118	6.46e-17	1.19e-15
TMEM35A	-1.29693	1.73166	2.47e-09	2.1e-08
MIR223HG	-1.29581	-0.27414	1.85e-17	3.5e-16
ATP2B2	-1.29539	-1.42717	3.62e-13	4.86e-12
ADAMTS10	-1.29422	2.0701	1.32e-36	8.18e-35
RARRES2	-1.29357	5.98819	6.87e-18	1.35e-16
MT1JP	-1.29121	-3.14016	4.14e-18	8.27e-17
FIBCD1	-1.29107	1.56295	2.7e-09	2.28e-08
FMO1	-1.29027	1.22865	9.23e-16	1.57e-14
GXYLT2	-1.28998	2.27295	1.39e-15	2.32e-14
LSAMP	-1.28962	2.83379	1.43e-17	2.74e-16
ODAD2	-1.28942	-0.498121	8.76e-12	1.02e-10
HEYL	-1.28879	3.66697	7.81e-42	6.48e-40
TWIST2	-1.28859	1.67215	1.19e-12	1.52e-11
TMPRSS3	-1.28844	3.0412	2.63e-10	2.55e-09
COL19A1	-1.28842	0.0805371	4.27e-08	2.98e-07
TGM2	-1.28749	8.46477	3.84e-15	6.2e-14
NEUROD2	-1.28719	-2.21604	2.07e-13	2.87e-12
PCAT19	-1.28643	1.63782	1.34e-44	1.32e-42
HIC1	-1.28641	3.34833	4.19e-32	1.98e-30
SLCO2B1	-1.28586	4.94284	1.31e-18	2.72e-17
LRRK2-DT	-1.2846	-1.8471	7.98e-22	2.06e-20
NGFR	-1.28356	3.48084	8.12e-11	8.43e-10
ARHGAP24	-1.2833	2.76782	1.05e-30	4.64e-29
RCSD1	-1.28322	3.55153	8.45e-23	2.28e-21
CREB5	-1.28264	2.30575	2e-16	3.56e-15
AMPH	-1.28174	0.854727	2.09e-17	3.95e-16
ANTXR2	-1.28147	5.73266	2.05e-28	7.93e-27
CD84	-1.28057	2.94281	7.78e-18	1.52e-16
SCN1A	-1.28046	-2.32293	3.86e-11	4.15e-10
TNFSF4	-1.27958	1.89704	1.02e-20	2.44e-19
CYGB	-1.2794	4.53828	2.64e-33	1.35e-31
FFAR3	-1.27937	-3.10727	1.85e-23	5.19e-22
CALHM5	-1.27852	2.43413	5.68e-27	1.99e-25
KCNA3	-1.2777	-1.07685	1.28e-18	2.66e-17
FBN3	-1.27741	-1.0448	1.95e-07	1.22e-06
KCNA2	-1.27738	-2.86961	8.7e-19	1.83e-17
ATRNL1	-1.27565	0.11811	1.09e-11	1.25e-10
RAI2	-1.27521	2.79815	8.29e-21	1.99e-19
GHR	-1.27519	1.55707	5.64e-15	8.98e-14
TRAT1	-1.27513	-0.298319	8.43e-14	1.21e-12
NPTX1	-1.27471	1.06507	4.39e-10	4.14e-09
COL4A1	-1.27394	8.55465	3.64e-43	3.36e-41
PRKCB	-1.2738	3.32284	6.35e-16	1.1e-14
FFAR4	-1.27324	-0.0865277	1.24e-13	1.76e-12
COL4A2	-1.27319	8.79038	1.31e-43	1.24e-41
LINC02273	-1.27299	-1.73735	5.16e-17	9.53e-16
CBLN1	-1.27293	-1.21378	3.72e-11	4.02e-10
LONRF2	-1.27264	2.31477	2.05e-09	1.77e-08
FBLN2	-1.27196	6.16935	1.48e-15	2.46e-14
TMEFF2	-1.2719	-0.869777	3.27e-08	2.32e-07
NUGGC	-1.27016	-0.00757443	2.43e-13	3.34e-12
PTPRC	-1.26829	4.80159	7.75e-16	1.33e-14
HTR1B	-1.26754	-1.53404	1.11e-14	1.72e-13
TRBV18	-1.26744	-2.14413	1.06e-17	2.05e-16
HCRTR2	-1.26676	-3.08142	4.11e-13	5.49e-12
RGS4	-1.26562	2.60991	7.46e-14	1.07e-12
MMP16	-1.26481	1.6064	3.74e-18	7.51e-17
IGSF9B	-1.26474	0.124597	4.41e-13	5.87e-12
TREML2	-1.26433	-0.759717	3.94e-12	4.76e-11
KLHL38	-1.2642	-1.60078	7.32e-17	1.34e-15
TNS2	-1.26341	5.34973	3.11e-53	5.52e-51
RAB37	-1.26299	1.40172	8.7e-22	2.25e-20
BDNF	-1.26285	1.0682	8.4e-15	1.31e-13
PLPP4	-1.26251	2.09307	7.16e-10	6.57e-09
GYPE	-1.2617	-2.07615	1.01e-26	3.49e-25
PLCL1	-1.26143	1.44886	6.63e-26	2.19e-24
CLEC4C	-1.26112	-3.05604	2.47e-19	5.39e-18
SNAP25	-1.26109	1.28358	1.94e-09	1.68e-08
FILNC1	-1.2605	-3.26914	7.5e-15	1.18e-13
MIR497HG	-1.26019	-0.237542	1.61e-30	7.05e-29
THBS2	-1.25894	7.54901	1.31e-14	2.01e-13
SPON2	-1.25871	5.81123	9.58e-23	2.58e-21
GUCA2A	-1.2587	2.07823	1.44e-05	6.09e-05
SYT6	-1.25787	-1.94737	2.7e-13	3.69e-12
TRPC3	-1.25712	-0.173053	2.02e-15	3.34e-14
CYYR1	-1.25666	3.17604	7.8e-51	1.13e-48
C1QTNF2	-1.25649	0.678845	7.96e-25	2.45e-23
THY1	-1.25627	6.79087	3.82e-26	1.27e-24
CXCL2	-1.25618	3.31617	1.47e-10	1.47e-09
COL18A1	-1.25574	7.20385	1.32e-38	9.14e-37
OLFML2B	-1.25358	5.01475	4.46e-20	1.03e-18
TRBV7-9	-1.25353	-1.17392	3.85e-14	5.67e-13
NCKAP1L	-1.25256	4.53212	3.07e-16	5.42e-15
DIPK1C	-1.25255	-1.40185	2.09e-10	2.05e-09
LZTS1	-1.25129	3.12587	2.39e-32	1.16e-30
MFNG	-1.25054	3.11972	3.98e-29	1.61e-27
IGKV2-28	-1.24897	-1.45415	2.09e-08	1.53e-07
LINC02725	-1.24871	-1.54825	1.79e-07	1.13e-06
CCL24	-1.24773	-0.0987509	5.33e-10	4.98e-09
DYSF	-1.24772	4.82229	2.96e-36	1.79e-34
PTGER2	-1.24649	1.23314	1.33e-22	3.57e-21
PDZD4	-1.24618	2.00473	9.85e-13	1.26e-11
MSR1	-1.24596	4.05887	3.72e-18	7.49e-17
RAMP3	-1.24549	3.81581	1.82e-34	1.01e-32
ISM1	-1.24474	1.89803	7.34e-18	1.44e-16
PRND	-1.24385	-0.143231	2.22e-09	1.91e-08
DPEP1	-1.24376	0.492108	2.79e-09	2.35e-08
CCL11	-1.24292	2.67821	3.26e-12	3.97e-11
DIRC1	-1.24281	-2.55715	3.92e-17	7.29e-16
FRZB	-1.24281	3.20772	5.76e-26	1.91e-24
BICC1	-1.24263	3.34106	9.57e-17	1.74e-15
RDH10-AS1	-1.24177	-0.0242667	1.66e-12	2.08e-11
TFEC	-1.2409	2.11784	9.78e-14	1.39e-12
GABRR3	-1.24082	-1.58033	3.13e-09	2.62e-08
SLC17A6-DT	-1.23995	-3.21448	2.36e-12	2.91e-11
MYL4	-1.23887	-1.18032	2.92e-21	7.27e-20
ARHGAP15	-1.23839	2.50798	1.48e-22	3.96e-21
LINC02408	-1.2382	-1.95635	2.56e-15	4.2e-14
IGLV2-11	-1.23779	3.44787	5.42e-08	3.72e-07
BPI	-1.23718	-2.11891	2.64e-17	4.94e-16
NOVA1	-1.23671	1.07102	1.31e-11	1.48e-10
RASGRP4	-1.23629	0.515597	3.67e-25	1.16e-23
ATP8B4	-1.235	1.64683	5.45e-25	1.69e-23
EGR2	-1.23499	3.50173	1.46e-16	2.64e-15
CPXM1	-1.23476	5.12294	2.62e-12	3.21e-11
MYH7B	-1.23472	3.12176	8.41e-09	6.59e-08
FPR2	-1.23435	0.34306	7.64e-12	8.92e-11
GRM6	-1.23423	-0.385895	1.3e-08	9.88e-08
ABCB1	-1.23256	1.49119	4.67e-29	1.87e-27
IL10RA	-1.23252	4.11306	1.22e-19	2.7e-18
PAPPA	-1.2321	2.30579	9.65e-14	1.37e-12
SLCO1C1	-1.23199	-1.75632	3.91e-30	1.69e-28
CKMT2	-1.23192	0.157391	3.94e-19	8.49e-18
NCAN	-1.23128	-1.55902	4.3e-08	2.99e-07
IGHV3-64	-1.23098	-0.276977	7.32e-08	4.93e-07
LINC02397	-1.23096	-1.70788	2.55e-10	2.48e-09
CLEC14A	-1.23083	3.86696	2.28e-51	3.42e-49
SLAMF6	-1.22944	1.75324	1.57e-13	2.19e-12
MS4A15	-1.22934	1.46627	2e-05	8.2e-05
MIR99AHG	-1.22914	0.316346	4.76e-12	5.7e-11
TM6SF1	-1.22782	0.329311	4.28e-36	2.56e-34
UNC5C	-1.22731	1.96373	5.04e-18	1e-16
LAMA4-AS1	-1.22724	-2.15367	3.31e-21	8.19e-20
CACNA2D1	-1.22686	3.40041	8.75e-14	1.25e-12
GNG7	-1.22632	2.21192	1.39e-18	2.88e-17
NPR1	-1.22614	3.13175	1.31e-20	3.11e-19
GNG2	-1.22589	3.26627	2.39e-27	8.63e-26
KCNC2	-1.22394	-3.16248	4.97e-11	5.28e-10
ATP2B3	-1.22378	-1.61669	2.55e-08	1.85e-07
MTND4P14	-1.22336	-3.31375	3.16e-13	4.3e-12
KIAA0408	-1.22332	-2.86419	1.53e-14	2.34e-13
CYP2F1	-1.22318	-0.760394	2.01e-06	1.03e-05
ICAM3	-1.22214	0.590782	9.43e-18	1.83e-16
SCG2	-1.22205	1.61906	5.31e-10	4.96e-09
NTM	-1.22174	3.34648	1.94e-18	3.96e-17
CASC17	-1.22141	-3.33177	1.37e-11	1.55e-10
PROK1	-1.21987	-1.27222	1.14e-09	1.02e-08
IGKV1-16	-1.21924	3.02359	1.01e-06	5.48e-06
IL6-AS1	-1.21893	-2.04213	4.49e-15	7.21e-14
NTNG2	-1.21893	0.930972	1.04e-25	3.36e-24
RTP5	-1.21757	-2.54682	1.11e-14	1.72e-13
ALPP	-1.21725	4.03617	3.4e-05	0.000132046
GFY	-1.21723	-0.772249	2.26e-07	1.4e-06
EVI2B	-1.21671	3.02368	5.73e-18	1.13e-16
NLGN1	-1.21666	0.653035	9.38e-11	9.67e-10
LINC02688	-1.21659	-1.15718	6.03e-09	4.84e-08
ANKRD44-IT1	-1.21645	-2.86245	3.36e-12	4.09e-11
TEX26-AS1	-1.21589	-2.55103	3.92e-18	7.84e-17
NBEA	-1.21566	2.90515	3.45e-13	4.66e-12
SCIMP	-1.21536	1.43009	1.3e-15	2.17e-14
CSF1R	-1.21394	5.37211	3.41e-16	6e-15
COL5A3	-1.21372	5.08908	5.49e-20	1.25e-18
GIMAP1	-1.21369	2.26635	4.5e-29	1.81e-27
GIMAP7	-1.2136	2.79146	1.24e-28	4.86e-27
BHLHE22	-1.21306	0.454892	1.64e-18	3.37e-17
CSF2RB	-1.21269	3.9015	2.21e-16	3.92e-15
DCT	-1.2125	-2.81329	1.2e-15	2.02e-14
PNLIP	-1.21206	-3.43943	7.44e-12	8.72e-11
LINC01511	-1.21092	-2.62283	1.17e-10	1.19e-09
RGS7BP	-1.21088	-1.08657	1.29e-12	1.63e-11
CHRM1	-1.21084	-2.84345	9.82e-12	1.13e-10
AOAH	-1.2105	2.60921	6.98e-14	1e-12
ADCY4	-1.21027	2.93224	3.41e-53	6.01e-51
LINC01878	-1.20881	-3.08117	8.85e-11	9.15e-10
FXYD7	-1.2088	-1.58189	8.2e-16	1.4e-14
KIR2DS4	-1.20843	-1.62811	4.95e-08	3.41e-07
BGN	-1.20808	8.66776	1.71e-19	3.75e-18
NDST4	-1.20743	-1.05386	7.16e-07	4e-06
TRBV4-2	-1.20701	-1.96613	5.73e-13	7.53e-12
MAP3K20	-1.20669	5.99478	1.02e-23	2.92e-22
SSTR2	-1.2062	1.48891	2.67e-17	5e-16
IGHV3-7	-1.2061	-0.134204	7.66e-08	5.14e-07
SIGLEC8	-1.20501	-0.18876	1.53e-13	2.14e-12
LIF	-1.20463	4.59405	5.86e-16	1.02e-14
IGKV1-8	-1.20342	1.31269	5.98e-07	3.39e-06
LINC01561	-1.20333	-1.53885	3.19e-11	3.47e-10
SRPX	-1.20323	4.22505	4.78e-12	5.72e-11
IGHEP1	-1.20305	-2.52616	2.73e-09	2.3e-08
TRBV20-1	-1.20205	-0.777097	7.26e-15	1.15e-13
C5AR1	-1.20179	3.79431	1.01e-19	2.25e-18
IGHA2	-1.20173	6.9781	7.26e-07	4.05e-06
LILRB5	-1.20133	2.31388	5.64e-13	7.43e-12
TBX5-AS1	-1.20087	-0.193718	2.42e-14	3.63e-13
WNT2	-1.20049	2.88849	7.42e-13	9.63e-12
EMP1	-1.19955	7.57204	5.19e-17	9.57e-16
RBMS3	-1.19945	3.01726	5.31e-19	1.13e-17
NHSL2	-1.19906	0.061673	8.3e-15	1.3e-13
GPM6B	-1.19887	2.5632	2.64e-26	8.88e-25
RIMS1	-1.19859	-1.59503	1.35e-10	1.37e-09
CYBB	-1.19836	5.08531	1.22e-13	1.73e-12
NNMT	-1.19813	6.64081	3.22e-12	3.92e-11
GAPT	-1.19789	0.0220046	5.35e-15	8.54e-14
DOCK2	-1.1971	3.78286	4.89e-16	8.52e-15
TCF4	-1.19611	5.33678	1.86e-35	1.08e-33
PCDH17	-1.19574	3.19084	4.58e-33	2.3e-31
COL18A1-AS1	-1.19558	-3.10116	2.35e-10	2.29e-09
HTRA3	-1.1949	6.1432	1.78e-12	2.23e-11
RAB44	-1.19451	0.931256	6.21e-07	3.51e-06
NR3C2	-1.19412	2.42773	1.93e-12	2.41e-11
FNDC1-AS1	-1.19312	-2.04022	1.96e-13	2.72e-12
DOCK10	-1.1931	3.19315	5.11e-20	1.17e-18
SFTPC	-1.19293	-1.93008	3.63e-07	2.15e-06
PGM5P3-AS1	-1.19274	-3.39453	1.11e-18	2.33e-17
CRLF2	-1.19264	-2.07704	9.25e-18	1.8e-16
STXBP5L	-1.19128	0.562782	4.97e-07	2.86e-06
KCNK2	-1.19104	-0.343707	9.85e-10	8.89e-09
GVINP1	-1.19089	1.39823	1.48e-18	3.07e-17
SPNS2	-1.19076	4.9264	9.31e-16	1.58e-14
C2CD4B	-1.19064	1.31779	4.87e-12	5.82e-11
SEL1L2	-1.19029	-3.15856	4.68e-19	9.97e-18
PLXNC1	-1.19011	3.71489	6.88e-31	3.07e-29
GFRA1	-1.1892	2.00291	1.62e-08	1.21e-07
CCDC69	-1.1876	5.43963	5.87e-24	1.7e-22
MCEMP1	-1.18756	-0.411998	3.57e-14	5.28e-13
SGIP1	-1.18685	1.53172	3.64e-24	1.07e-22
IFFO1	-1.18632	3.00525	2.42e-30	1.06e-28
ACAN	-1.18521	2.3961	6.37e-16	1.1e-14
ERICH3	-1.18287	-1.86258	5.49e-10	5.12e-09
PRICKLE2	-1.18234	3.80246	5.1e-26	1.7e-24
IGHV6-1	-1.18217	-0.155339	2.81e-07	1.7e-06
GPR141	-1.18199	-1.33134	1.65e-17	3.14e-16
FCMR	-1.18144	2.90374	1.79e-16	3.21e-15
RPL10P7	-1.18138	-2.97022	2.75e-20	6.41e-19
HHIP	-1.18053	1.75767	2.34e-08	1.7e-07
LINC01795	-1.18045	-2.87951	1.59e-08	1.19e-07
BACH2	-1.18033	1.56042	5.96e-13	7.82e-12
P2RY12	-1.1797	-1.29295	4.84e-12	5.79e-11
RN7SL801P	-1.17927	-3.5013	1.09e-11	1.25e-10
FAM13C	-1.17792	0.739504	1.38e-18	2.86e-17
RECK	-1.17766	2.7801	8.21e-27	2.85e-25
IL7R	-1.17756	4.4308	1e-12	1.29e-11
EVI2A	-1.1767	2.35978	6.07e-18	1.2e-16
FAM135B	-1.17632	-1.84497	6.6e-09	5.27e-08
LINC01484	-1.1762	-2.55518	2.68e-13	3.66e-12
PCDH12	-1.17584	3.52907	2.2e-45	2.31e-43
ADGRG3	-1.1751	0.638822	6.72e-14	9.69e-13
FMR1NB	-1.17481	-2.93805	5.14e-11	5.46e-10
PRR35	-1.17474	-3.29236	1.72e-12	2.16e-11
TAFA5	-1.17446	1.99379	7.42e-15	1.17e-13
NOS3	-1.17397	3.36452	3.32e-41	2.63e-39
ST6GALNAC5	-1.17374	2.13602	3.72e-15	6.01e-14
TRBV14	-1.1735	-2.91766	4.87e-16	8.5e-15
CD79A	-1.17332	3.77573	3.08e-07	1.85e-06
TRBV6-6	-1.17248	-2.44274	2.24e-15	3.69e-14
GIMAP4	-1.17139	4.07313	4.36e-30	1.87e-28
TLR8	-1.17025	1.04261	3.65e-11	3.95e-10
ALDH1B1	-1.16916	5.91247	7.82e-26	2.56e-24
FCER1A	-1.16883	0.833832	2.65e-11	2.91e-10
RGN	-1.16882	0.644195	4.37e-12	5.25e-11
LDLRAD2	-1.16792	0.564894	1.54e-32	7.54e-31
APELA	-1.1679	-0.798612	3.49e-09	2.91e-08
CASP12	-1.16757	-2.22788	1.07e-24	3.28e-23
TAMALIN	-1.16703	3.19796	9.74e-29	3.84e-27
GPR88	-1.16658	-1.8421	2.58e-13	3.53e-12
NLRP3	-1.16595	1.57751	1.06e-16	1.92e-15
IGHV1OR15-2	-1.16584	-1.32596	5.55e-09	4.48e-08
KL	-1.1658	1.89375	1.54e-09	1.35e-08
LTB	-1.16525	3.49239	3.35e-13	4.53e-12
TEX47	-1.16489	-3.37103	3.79e-11	4.08e-10
HSPA12A	-1.16302	2.18378	3.28e-19	7.12e-18
LILRA2	-1.16245	-0.00161375	1.6e-19	3.52e-18
FBXO32	-1.16224	6.16538	1.58e-22	4.21e-21
SVIL2P	-1.16168	-0.410531	1.79e-18	3.66e-17
DPYSL2	-1.161	5.57371	7.29e-31	3.25e-29
KDR	-1.16015	4.24696	6.61e-42	5.53e-40
DMGDH	-1.16005	-0.743501	4.15e-25	1.3e-23
PTGIR	-1.15989	1.18465	4.53e-27	1.61e-25
C1QTNF3	-1.15942	2.95101	2.77e-17	5.17e-16
AVPR2	-1.15839	-0.230085	4.47e-17	8.28e-16
LIPF	-1.15792	-1.7361	6.84e-06	3.12e-05
EML1	-1.15719	3.81876	3.89e-21	9.56e-20
SLC10A1	-1.15699	0.700734	2.05e-05	8.36e-05
BTN1A1	-1.15677	-2.25811	2.87e-13	3.91e-12
RNU5D-1	-1.15614	-3.28419	6.29e-12	7.43e-11
FGF14	-1.15604	-0.14803	2.73e-16	4.84e-15
STAB1	-1.15555	6.20333	1.11e-19	2.46e-18
SFTA2	-1.15527	1.19742	7.93e-06	3.55e-05
HMGA2-AS1	-1.15504	-0.598837	7.19e-11	7.52e-10
FXYD2	-1.15436	-1.30789	4.48e-13	5.96e-12
RIPOR2	-1.15388	2.85967	1.03e-17	1.99e-16
SLC51B	-1.15357	-1.35898	4.76e-17	8.81e-16
CHD5	-1.15339	-0.859651	5.56e-11	5.88e-10
SSTR3	-1.15311	-1.82521	5.08e-13	6.72e-12
RELN	-1.15306	2.13521	6.29e-06	2.89e-05
LINC02418	-1.15304	-1.96638	2.54e-07	1.56e-06
RERG	-1.15287	2.43043	2.59e-15	4.26e-14
ROS1	-1.15278	1.59838	5.26e-05	0.000194281
IGHV1-2	-1.15239	3.08341	2.2e-06	1.11e-05
GAS1RR	-1.1517	-1.24025	8.85e-14	1.26e-12
SIGLEC10	-1.14956	2.88006	4.86e-13	6.45e-12
CD37	-1.14918	4.17371	8.15e-14	1.17e-12
GRIN3A	-1.14918	-0.0641885	4.27e-18	8.51e-17
PKIG	-1.14906	5.4481	9.69e-34	5.11e-32
CA3	-1.14852	0.0191532	5.89e-13	7.73e-12
ELFN2	-1.14721	0.765973	3.04e-07	1.83e-06
GABRB2	-1.147	-0.826662	1.03e-08	7.91e-08
DNM3OS	-1.1462	1.53696	2.98e-15	4.87e-14
C3orf70	-1.14515	2.89256	5.68e-15	9.05e-14
IGLV7-35	-1.14506	-3.62147	3.81e-13	5.1e-12
MYOZ1	-1.14387	-0.47275	8.67e-14	1.24e-12
EDIL3	-1.14223	4.12255	1.27e-19	2.81e-18
ACP5	-1.14089	6.08348	4.97e-16	8.65e-15
BTBD6P1	-1.14023	-3.07369	3.29e-13	4.46e-12
DNAJB6P3	-1.14004	-2.65	5.93e-11	6.25e-10
LUZP4	-1.13996	-2.75529	1.47e-07	9.37e-07
WSCD1	-1.13976	0.965554	2.26e-14	3.4e-13
KCND3	-1.13914	2.87738	9.89e-11	1.02e-09
MRC2	-1.1391	6.83211	2.47e-21	6.17e-20
RASD2	-1.13825	3.06637	1.39e-13	1.95e-12
SVIL	-1.13814	6.99185	3.47e-23	9.58e-22
PCOLCE	-1.13777	6.19678	2.15e-17	4.06e-16
KLRB1	-1.13522	1.04933	2.5e-16	4.45e-15
PIK3CG	-1.13517	1.34269	1.08e-17	2.09e-16
CRNN	-1.13478	5.32822	0.00530562	0.0117086
ACOT6	-1.13443	-2.92	1.86e-11	2.07e-10
CYBRD1	-1.13379	5.83809	1.53e-18	3.15e-17
IGHA1	-1.13379	9.14604	3.7e-07	2.18e-06
CEACAM3	-1.13326	-1.45311	7.09e-14	1.02e-12
LINC02269	-1.13286	-3.04453	1.06e-12	1.36e-11
P2RY13	-1.13271	1.04585	1.39e-13	1.95e-12
FOLR2	-1.13207	3.79612	1.73e-11	1.94e-10
NCALD	-1.13183	3.40627	5.15e-21	1.26e-19
LINC00472	-1.13107	-1.81608	1.53e-16	2.76e-15
CSGALNACT1	-1.13011	3.67679	2.39e-32	1.16e-30
PMP22	-1.13008	5.93554	3.53e-18	7.1e-17
NR4A2	-1.12951	4.51604	3.06e-16	5.4e-15
ARHGEF15	-1.12924	3.19282	9.9e-36	5.84e-34
ITGA9	-1.12915	3.49769	2.01e-22	5.32e-21
CELF4	-1.12844	-0.0400135	4.11e-09	3.39e-08
HBA2	-1.12821	2.88862	3.5e-11	3.78e-10
DMBT1	-1.1282	2.82237	4.94e-05	0.000184009
RASA3-IT1	-1.12791	-3.41277	2.41e-12	2.98e-11
UNC13A	-1.12779	0.533719	1.19e-09	1.06e-08
IGFBP7	-1.12749	8.0747	2.53e-38	1.74e-36
CALCB	-1.12715	-1.03493	1.51e-07	9.61e-07
COL4A3	-1.12641	1.0156	4.22e-09	3.47e-08
FOXD3	-1.12636	-1.74878	6.45e-11	6.77e-10
INHBE	-1.12622	-0.457995	5.42e-13	7.15e-12
SYT4	-1.12581	-1.82407	3.15e-06	1.54e-05
RHOH	-1.12538	2.35929	2.29e-12	2.84e-11
ENSG00000260071	-1.12516	-3.49764	6.04e-11	6.36e-10
CSRNP1	-1.12509	5.60992	3.34e-27	1.2e-25
ERG	-1.12403	3.18323	4.58e-33	2.3e-31
ADARB1	-1.1232	4.92759	5.64e-21	1.37e-19
ADAMDEC1	-1.12213	2.61097	8.4e-09	6.59e-08
SH2D1A	-1.12209	0.985115	1.13e-11	1.29e-10
CLEC4D	-1.12179	-1.79607	8.05e-13	1.04e-11
LINC02731	-1.12105	-1.68709	9.89e-15	1.53e-13
CMKLR1	-1.12066	3.46527	3.86e-12	4.66e-11
PTGDR	-1.11968	-1.29696	8.96e-17	1.63e-15
MAP1LC3C	-1.11941	-2.06234	1.1e-11	1.26e-10
MS4A4A	-1.11685	3.4165	1.17e-12	1.49e-11
DRP2	-1.11614	0.222177	1.75e-20	4.11e-19
TRBV19	-1.11607	-1.42081	1.06e-12	1.35e-11
TRBV28	-1.11593	2.33333	8.56e-12	9.96e-11
ROBO4	-1.11558	4.00305	3.97e-44	3.81e-42
FAXDC2	-1.11497	2.98342	9.71e-20	2.18e-18
TNFSF18	-1.1148	-1.19935	2.15e-10	2.11e-09
HS3ST2	-1.11369	0.32513	3.41e-12	4.15e-11
LPP	-1.11326	7.35728	1.09e-26	3.74e-25
NKD1	-1.11293	3.51607	3.37e-07	2e-06
TNR	-1.11273	-1.54415	6.14e-11	6.46e-10
OIT3	-1.11264	-1.78617	1.99e-15	3.28e-14
SCARF2	-1.11262	3.66771	1.75e-17	3.32e-16
CORIN	-1.1124	0.930692	1.99e-16	3.55e-15
SYNDIG1	-1.11232	1.45751	7.69e-09	6.08e-08
ANTXR1	-1.11218	6.91523	1.79e-26	6.09e-25
LINC02474	-1.11109	0.975283	6.4e-05	0.000231805
IGHV3-13	-1.11109	0.719965	1.61e-06	8.38e-06
TWIST1	-1.11077	3.06745	4.39e-12	5.27e-11
TRBC1	-1.11075	-1.32069	1.15e-13	1.62e-12
PROM1	-1.11065	3.32507	8.96e-06	3.97e-05
GPR34	-1.10907	1.71508	6.45e-15	1.02e-13
WIPF1	-1.10885	5.30637	1.01e-25	3.28e-24
VASN	-1.10831	4.65373	4.41e-22	1.15e-20
SELENOV	-1.10784	-2.83491	5.64e-09	4.55e-08
CTHRC1	-1.10783	5.72922	5.47e-12	6.5e-11
MRC1	-1.10759	4.36415	9.47e-11	9.76e-10
LINC01050	-1.10741	-2.67035	1.05e-11	1.21e-10
VNN2	-1.10738	1.1196	2.57e-11	2.83e-10
NR4A1AS	-1.10689	0.047423	1.17e-12	1.5e-11
PPEF1	-1.10664	-0.514692	8.49e-16	1.45e-14
DYNLT5	-1.10649	-0.875958	1.01e-21	2.6e-20
IGHV1-67	-1.10627	-1.60227	1.01e-08	7.78e-08
ITPR1	-1.10578	4.74632	2.61e-20	6.11e-19
IGHV7-27	-1.10557	-3.05407	6.81e-12	8.01e-11
LILRA1	-1.10522	-0.690577	1.71e-16	3.07e-15
LHFPL4	-1.10481	-0.460626	1.92e-05	7.91e-05
ST8SIA2	-1.10458	-0.193956	3.08e-07	1.85e-06
AKAP13-AS1	-1.10453	-2.66196	1.99e-13	2.77e-12
ZNF454	-1.10445	-0.994642	3.96e-15	6.37e-14
CABCOCO1	-1.1044	-1.93453	5.65e-18	1.12e-16
ITGAL	-1.10386	3.8686	6e-14	8.69e-13
SERPINB11	-1.10264	0.636251	5.26e-05	0.000194321
HBEGF	-1.10161	5.46694	7.51e-15	1.18e-13
NFATC1	-1.10075	3.66932	6.3e-20	1.43e-18
CHRD	-1.10051	1.9665	1.47e-17	2.82e-16
MEG3	-1.10021	4.54478	5.12e-11	5.43e-10
FSTL1	-1.10015	8.05213	2.07e-27	7.55e-26
ACVRL1	-1.0997	4.28906	9.04e-40	6.68e-38
LAMP5-AS1	-1.09932	-3.55497	5.32e-12	6.34e-11
EPDR1	-1.09927	3.19533	5.69e-14	8.27e-13
TRBV5-6	-1.09912	-2.45302	3.61e-13	4.85e-12
PNMA8B	-1.09878	0.119168	1.77e-20	4.15e-19
GPR4	-1.09864	2.99599	1.6e-40	1.23e-38
IL24	-1.0976	2.34125	1.88e-10	1.85e-09
GGT5	-1.09735	4.95243	1.5e-18	3.09e-17
NPY5R	-1.09718	-1.97697	4.37e-08	3.03e-07
GRAMD1B	-1.09682	2.06651	1.29e-12	1.63e-11
PCA3	-1.09672	-3.13921	3.96e-09	3.27e-08
CD5	-1.09522	2.35645	2.14e-13	2.96e-12
IL1RAPL1	-1.09516	-2.33504	1.61e-11	1.81e-10
PALM2AKAP2	-1.09482	-2.13107	7.65e-16	1.31e-14
FLT4	-1.09475	3.27519	3.79e-36	2.27e-34
FAM20C	-1.09424	5.1344	1.47e-14	2.25e-13
EPHA7	-1.09284	2.56722	5.82e-08	3.98e-07
TAGLN3	-1.09283	0.357722	1.01e-05	4.44e-05
RGS7	-1.09248	-2.22655	3.28e-08	2.33e-07
ROR2	-1.09219	3.83762	9.75e-11	1e-09
GASK1B	-1.09147	5.19088	8.2e-30	3.48e-28
PDGFRL	-1.0907	2.75866	3.24e-13	4.39e-12
BVES	-1.09025	2.73377	1.67e-10	1.66e-09
DAZ1	-1.08941	-3.06515	1.03e-07	6.76e-07
DLC1	-1.08933	4.53857	1.42e-25	4.56e-24
TAL1	-1.08911	0.996396	4.06e-22	1.06e-20
IGHV3-52	-1.08876	-2.53992	6.75e-11	7.07e-10
CHIT1	-1.0884	2.70491	2.16e-06	1.09e-05
LYPLAL1-DT	-1.08825	-2.82966	4.4e-16	7.7e-15
CD27	-1.08815	2.03929	1.78e-12	2.23e-11
SLC30A3	-1.08711	0.308998	1.56e-07	9.94e-07
SMPX	-1.087	-0.721504	6.54e-08	4.44e-07
GFPT2	-1.08693	4.0372	1.66e-08	1.23e-07
RN7SL138P	-1.08687	-1.77218	4.25e-19	9.13e-18
IGHV1OR15-9	-1.08681	-1.75797	1.11e-08	8.54e-08
LINC02440	-1.08679	-3.59373	2.65e-10	2.57e-09
GUCY1A2	-1.08532	2.46664	2.26e-21	5.66e-20
LAX1	-1.08499	0.392824	3.87e-12	4.67e-11
INSYN2B	-1.08464	-2.23495	1.03e-10	1.05e-09
SLC19A3	-1.08368	0.796229	1.42e-08	1.07e-07
CD300C	-1.08286	0.591405	8.57e-13	1.11e-11
ACP3	-1.0827	3.17902	2.12e-09	1.83e-08
CCDC170	-1.08263	0.220439	1.2e-22	3.23e-21
CEACAM6	-1.08245	7.62854	0.000105164	0.000360702
CHRM3-AS2	-1.08234	-1.17201	5.26e-12	6.27e-11
LINC01013	-1.0816	-2.30047	2.09e-12	2.59e-11
STON1	-1.08133	3.54325	4.64e-18	9.23e-17
GSN	-1.08113	8.87786	1.15e-27	4.28e-26
LINC02839	-1.08088	-3.63426	6.16e-11	6.48e-10
PLVAP	-1.08066	6.61589	8.13e-43	7.28e-41
PTPRN2-AS1	-1.08051	-0.135977	1.28e-15	2.14e-14
COL8A2	-1.07958	4.31354	2.84e-13	3.87e-12
GHRH	-1.07921	1.89049	0.00275531	0.0065468
TMEM151B	-1.07912	-1.2827	4.27e-09	3.51e-08
NDST3	-1.07912	-1.70416	2.68e-09	2.27e-08
CCDC141	-1.07884	-1.02218	1.58e-11	1.77e-10
CCIN	-1.07882	-1.86192	1.28e-13	1.81e-12
RNF180	-1.07819	1.26081	5.8e-17	1.07e-15
C3AR1	-1.07791	3.23838	2.29e-12	2.83e-11
LINC02576	-1.0771	-2.11692	4.74e-12	5.68e-11
ETV1	-1.07669	2.87994	1.47e-18	3.06e-17
EPIST	-1.07581	-0.232903	2.34e-08	1.7e-07
ARID5A	-1.07567	4.93509	7.93e-34	4.23e-32
BDKRB1	-1.0756	1.71884	2.47e-11	2.72e-10
GIMAP8	-1.07529	3.19061	7.34e-26	2.41e-24
IGHG3	-1.07506	8.02663	4.1e-06	1.96e-05
HTRA1	-1.07506	6.88725	4.41e-20	1.02e-18
TRBV3-1	-1.07464	-2.34208	2.38e-13	3.27e-12
IGHJ1	-1.0738	-2.81917	5.77e-11	6.09e-10
GRAP2	-1.07361	1.05445	3.92e-15	6.32e-14
JAML	-1.07308	3.29961	1.24e-15	2.08e-14
GUCA2B	-1.07307	-2.64301	2.23e-08	1.63e-07
CEACAM4	-1.07267	-0.584039	2.23e-11	2.48e-10
CELF2-AS1	-1.07223	-2.7681	3.04e-11	3.31e-10
MUC22	-1.07213	-0.271221	8.81e-05	0.000307851
OPCML	-1.07202	-2.0725	2.75e-12	3.37e-11
FTLP15	-1.07201	-2.8145	7.99e-09	6.3e-08
ADAMTS15	-1.07191	3.05502	2.04e-09	1.76e-08
LTA	-1.07122	-0.410592	4.17e-13	5.57e-12
IGKV1D-17	-1.07093	-1.13585	2.22e-06	1.12e-05
ENPP2	-1.07069	4.7323	6.65e-13	8.69e-12
CIBAR2	-1.07063	-1.70413	1.12e-08	8.57e-08
GNAZ	-1.07027	1.99364	1.59e-10	1.59e-09
TRAV13-1	-1.07006	-2.09442	1.39e-13	1.95e-12
LINC02520	-1.06967	-3.42415	6.22e-12	7.37e-11
ARHGAP31	-1.06917	4.14983	6.64e-31	2.97e-29
CDH9	-1.06852	-2.38209	1.57e-06	8.21e-06
SLC35F1	-1.06789	-0.30759	6.35e-14	9.17e-13
MIR133A1HG	-1.06721	-1.84075	2.56e-08	1.85e-07
PADI4	-1.06676	-0.0360007	8.53e-07	4.69e-06
CHRM4	-1.0662	-1.42455	5.95e-11	6.27e-10
SOCS3	-1.06619	7.26331	1.54e-17	2.95e-16
GNAL	-1.06587	3.00895	1.14e-14	1.76e-13
SH2D3C	-1.06443	3.42231	6.74e-42	5.62e-40
DENND2A	-1.06429	3.19094	7.42e-19	1.57e-17
MXRA5	-1.06381	6.80653	3.32e-13	4.49e-12
IGHV3-23	-1.06326	5.0412	9.07e-06	4.02e-05
PAX5	-1.06239	2.16053	5.3e-06	2.47e-05
OXTR	-1.06184	2.06168	1.61e-08	1.2e-07
STARD9	-1.06178	2.74268	1.76e-22	4.69e-21
GLI1	-1.06171	0.881096	2.24e-13	3.09e-12
BDKRB2	-1.06158	4.27208	6.61e-18	1.3e-16
CRISP3	-1.06129	4.01588	0.000266141	0.000821433
GJB1	-1.06125	1.19067	3.67e-05	0.000141247
CD48	-1.06096	3.36053	1.05e-10	1.08e-09
MTCO1P53	-1.06071	-0.636209	6.64e-07	3.73e-06
LINC02207	-1.06054	-2.39683	1.02e-15	1.73e-14
AKAP12	-1.0605	5.65569	1.87e-12	2.34e-11
AOC4P	-1.06011	-1.2482	2.78e-11	3.04e-10
IGFBPL1	-1.05858	-0.474425	3.76e-07	2.22e-06
ENSG00000247416	-1.05777	-2.86669	1.69e-10	1.67e-09
CRMP1	-1.05737	3.44367	1.06e-13	1.5e-12
SEMA6D	-1.05694	1.38573	8.7e-13	1.12e-11
OACYLP	-1.05689	-2.00887	1.49e-13	2.08e-12
PRICKLE1	-1.0568	2.55579	1.84e-13	2.57e-12
SLC25A25	-1.05629	4.59208	3.24e-26	1.09e-24
HBD	-1.05588	-3.03251	1.3e-11	1.48e-10
RNASE6	-1.05557	3.16167	1e-13	1.42e-12
FLI1	-1.05528	3.58925	7.73e-26	2.54e-24
SMCP	-1.05509	-2.57448	6.01e-07	3.4e-06
IGHJ3	-1.05488	-0.777281	1.98e-07	1.24e-06
DNM1P46	-1.05471	-2.78221	4.34e-15	6.99e-14
PRKN	-1.05466	0.727031	3.62e-15	5.86e-14
MIR27A	-1.05446	-2.65859	2.81e-10	2.71e-09
MYRIP	-1.05439	0.157092	4.79e-10	4.51e-09
NUDT10	-1.05429	-0.484544	1.71e-08	1.27e-07
MAGEC1	-1.05411	1.02103	0.000581842	0.00165059
GPD1	-1.05409	1.80461	2.99e-07	1.8e-06
LGR6	-1.05408	2.23241	7.01e-08	4.74e-07
TRBV5-1	-1.05399	-1.22762	4.79e-11	5.11e-10
PRR16	-1.05388	1.51439	5.32e-15	8.51e-14
AKT3	-1.05291	4.66938	1.15e-17	2.21e-16
C1S	-1.05237	8.15738	5.43e-13	7.16e-12
COL6A6	-1.05218	-0.43638	5.6e-10	5.22e-09
MEG8	-1.0519	-2.47923	1.11e-10	1.14e-09
IGLV1-47	-1.05184	3.79273	7.49e-06	3.38e-05
GIMAP6	-1.05126	3.46929	1.81e-25	5.79e-24
SV2B	-1.05125	0.191294	2.07e-08	1.52e-07
BAG2	-1.05056	4.14711	1.57e-16	2.82e-15
IGLC6	-1.05038	-1.58275	3.77e-09	3.12e-08
PKMP3	-1.05014	-1.38973	1.32e-18	2.74e-17
VIM	-1.05013	8.97257	4.52e-16	7.9e-15
C8orf88	-1.04975	0.736535	3.92e-09	3.24e-08
CCL8	-1.04868	2.01805	5.75e-08	3.93e-07
C4A	-1.04852	2.68165	5.57e-09	4.49e-08
GPR65	-1.04796	1.32969	3.35e-15	5.45e-14
GPR174	-1.04776	-1.40772	2.5e-10	2.43e-09
RD3L	-1.0475	-3.63347	2.33e-11	2.57e-10
DSEL	-1.04724	1.83233	7.11e-17	1.3e-15
MIR23A	-1.04708	-2.09838	1.34e-10	1.35e-09
CLEC9A	-1.04707	-1.66762	1.35e-13	1.89e-12
SNX10-AS1	-1.04687	-0.959433	1.64e-09	1.43e-08
ITGA4	-1.04675	2.72873	2.21e-14	3.33e-13
HIF3A	-1.04672	2.355	2.12e-06	1.07e-05
LILRB2	-1.04622	3.0372	7.38e-11	7.7e-10
GPR6	-1.04621	-3.38922	2.03e-09	1.76e-08
ENSG00000236393	-1.04596	-2.2462	7.78e-12	9.09e-11
IGLV1-50	-1.04573	-2.05166	3.77e-10	3.59e-09
KANK3	-1.04571	2.09444	5.36e-31	2.41e-29
IGLV10-54	-1.04545	0.448949	9.89e-06	4.34e-05
KLHL6	-1.04542	2.71436	2.41e-13	3.31e-12
IGLV1-40	-1.04509	4.80032	1.06e-05	4.61e-05
PF4V1	-1.04489	-1.92419	7.3e-08	4.92e-07
MIR8071-2	-1.04471	-1.73035	3.1e-07	1.86e-06
MS4A6A	-1.04459	4.77328	7.1e-13	9.25e-12
CRISP2	-1.04454	-1.44976	6.3e-06	2.89e-05
HLX	-1.04439	2.8894	1.83e-31	8.33e-30
MYOT	-1.0441	-0.624159	2.47e-13	3.38e-12
BTK	-1.04363	2.36685	7.3e-13	9.49e-12
SASH3	-1.04351	3.6869	8.06e-12	9.41e-11
C1QTNF1	-1.04305	5.0956	6.6e-14	9.53e-13
IGLV4-69	-1.04273	3.19165	4.14e-05	0.000157164
CDH6	-1.04268	2.60224	3.16e-25	1e-23
SEMA6B	-1.04221	3.82729	6.43e-30	2.73e-28
SH3BGR	-1.04191	2.18014	2.71e-20	6.31e-19
USHBP1	-1.04117	1.11876	1.34e-37	8.88e-36
PENK	-1.04074	-0.891273	7.38e-06	3.33e-05
DEFB124	-1.04035	-3.11026	4.25e-14	6.24e-13
TRAV9-2	-1.0403	-2.54722	1.72e-14	2.62e-13
GPR55	-1.04008	-0.937562	2.72e-14	4.05e-13
IKZF1	-1.03984	3.28229	1.94e-12	2.42e-11
VCAM1	-1.03964	4.77897	1.13e-11	1.3e-10
RGS1	-1.03936	5.67785	5.75e-13	7.56e-12
DACH1	-1.03912	1.35205	6.4e-10	5.91e-09
OR52N4	-1.03906	-3.05449	5.84e-14	8.47e-13
RGL1	-1.03791	4.2169	1.21e-26	4.15e-25
COL16A1	-1.03721	6.40149	1.43e-13	2e-12
IGKV3-7	-1.03704	-0.295639	1.83e-06	9.45e-06
RFLNB	-1.03703	4.19368	2.15e-26	7.28e-25
FCRL2	-1.03693	-0.0403381	4.3e-06	2.04e-05
RGCC	-1.03585	4.10153	3.3e-27	1.19e-25
IDO2	-1.03577	-1.72862	1.82e-10	1.8e-09
MYH13	-1.03557	-1.82882	6.89e-10	6.33e-09
ENSG00000261054	-1.03549	-2.87563	1.58e-14	2.41e-13
FPR3	-1.03459	3.92458	1.28e-10	1.3e-09
CORO2B	-1.03417	1.45132	1.26e-12	1.61e-11
DOK5	-1.03406	0.830312	6.26e-10	5.78e-09
IGSF21	-1.03404	1.20302	4.16e-09	3.42e-08
KCTD9P1	-1.03354	-3.6898	8.17e-11	8.47e-10
ENTPD1	-1.03348	5.57937	1.41e-53	2.61e-51
TFAP2B	-1.03307	0.486104	6.61e-05	0.000238483
TMEM233	-1.03286	-0.202599	2.25e-18	4.58e-17
TFPI2	-1.03265	4.97955	5.82e-06	2.69e-05
PTCRA	-1.0326	-2.34556	2.93e-14	4.37e-13
PDE3A	-1.03258	2.29121	9.83e-17	1.79e-15
GUCY1A1	-1.03125	2.95135	6.95e-20	1.58e-18
BHLHE22-AS1	-1.03106	-2.84108	9.01e-16	1.53e-14
NFATC2	-1.03075	3.80582	1.59e-20	3.76e-19
OR52N2	-1.02996	-2.5962	2.76e-08	1.99e-07
CHRM3	-1.02994	2.76723	2.65e-07	1.62e-06
PRPH	-1.02981	-1.68509	3.02e-09	2.53e-08
F2	-1.02967	-0.51735	1.13e-05	4.91e-05
MAPRE2	-1.0293	4.76906	2.94e-28	1.13e-26
DNAJB6P6	-1.02926	-3.57346	3.97e-10	3.77e-09
LINC01695	-1.02853	-2.86594	1.46e-12	1.85e-11
LINC02334	-1.02816	-2.24244	2.92e-11	3.19e-10
HECW2-AS1	-1.02782	-0.309899	3.37e-11	3.65e-10
IL17B	-1.02772	-1.48763	1.71e-22	4.56e-21
SPNS3	-1.0276	0.508031	1.25e-12	1.59e-11
TDRD10	-1.02759	-0.563699	1.16e-14	1.79e-13
MYT1L	-1.02756	-0.95007	4.17e-05	0.000157979
NAPSB	-1.02655	2.82966	2.22e-10	2.17e-09
MT1H	-1.02653	0.500612	1.05e-06	5.65e-06
LGALS2	-1.02549	0.788699	3.85e-11	4.14e-10
PIK3R5	-1.02507	2.56245	1.6e-16	2.88e-15
DOCK4-AS1	-1.02439	-3.25682	2.58e-09	2.19e-08
ADGRF5	-1.02379	4.3743	1.62e-27	5.95e-26
LINC02285	-1.02351	-2.31937	9.63e-16	1.63e-14
PTCHD4	-1.02334	-0.0294676	2.87e-10	2.77e-09
SYNE3	-1.02278	2.63554	4.7e-20	1.08e-18
SKOR1	-1.02202	-0.167161	4.82e-12	5.77e-11
KRT33B	-1.02154	0.496384	1.83e-05	7.58e-05
FXYD4	-1.02086	3.9542	0.000261352	0.000807788
BCHE	-1.02073	1.85031	3.61e-06	1.74e-05
ITGA10	-1.0207	0.9869	3.29e-20	7.63e-19
LINC00426	-1.0203	-0.130605	9.73e-12	1.12e-10
PZP	-1.01968	0.29798	1.25e-05	5.38e-05
SPP1	-1.01938	8.38127	8.39e-06	3.73e-05
GUCY1B1	-1.01937	2.96511	1.58e-29	6.55e-28
SPTBN4	-1.01931	1.14863	5.58e-10	5.2e-09
GABRA2	-1.01917	-1.96724	2.52e-07	1.55e-06
TASL	-1.01867	0.278479	8.86e-14	1.26e-12
PEBP4	-1.01858	-2.35855	6.06e-15	9.63e-14
MUC4	-1.0184	5.90002	6.03e-05	0.000219464
ATF3	-1.01689	6.78508	2.43e-10	2.36e-09
ABCC13	-1.0167	-1.72419	3.28e-08	2.33e-07
EFHD1	-1.01621	3.32208	5.66e-09	4.56e-08
ANKRD29	-1.01517	1.73841	1.25e-08	9.48e-08
CSF2RA	-1.01476	2.98241	3.92e-12	4.73e-11
MEFV	-1.01465	0.606373	8.19e-09	6.44e-08
CD6	-1.01429	3.03498	9.19e-12	1.06e-10
ZFP36	-1.01416	8.44456	1.37e-15	2.29e-14
IGHV1-46	-1.01412	3.17111	1.3e-05	5.56e-05
LOX	-1.01402	4.73674	4.33e-13	5.78e-12
TIFAB	-1.01398	-0.981254	9.09e-10	8.24e-09
SMIM18	-1.01394	-3.01329	6e-10	5.56e-09
ENTHD1	-1.01331	-2.25474	3.26e-12	3.97e-11
BFSP2	-1.01204	-2.23056	8.35e-10	7.61e-09
LAIR1	-1.01166	4.12581	6.98e-13	9.1e-12
HS3ST4	-1.01153	-0.785574	4.42e-05	0.00016657
TMEM220	-1.0113	1.13347	5.95e-19	1.26e-17
IL3RA	-1.01126	3.22753	1.94e-29	8.02e-28
ADGRG2	-1.01113	1.43882	1.96e-06	1e-05
TRBV24-1	-1.01055	-2.79172	6.46e-12	7.63e-11
GABBR2	-1.01027	4.46222	9.52e-05	0.000329594
GATA6-AS1	-1.00988	-1.29836	1.4e-11	1.58e-10
SDS	-1.00977	2.83047	1.3e-13	1.83e-12
TIMP3	-1.0094	2.98099	2.79e-12	3.41e-11
UNC45B	-1.0081	-2.65193	1.42e-17	2.72e-16
TRAC	-1.00801	4.26591	8.95e-11	9.25e-10
APBB1	-1.00721	3.80379	5.77e-15	9.18e-14
FNBP1	-1.00698	5.66183	4.22e-28	1.61e-26
IGHV4-61	-1.00659	0.372203	5.59e-06	2.59e-05
GPC5	-1.0064	-2.89541	1.02e-09	9.2e-09
AJAP1	-1.00552	0.728526	8.4e-08	5.61e-07
LINC00881	-1.00496	-2.81418	2.39e-12	2.96e-11
IGHV3OR15-7	-1.00382	-2.42407	3.88e-09	3.21e-08
MYHAS	-1.00336	-2.88034	2.75e-11	3.01e-10
VENTX	-1.00327	-0.107546	1.59e-12	2e-11
CCM2L	-1.0029	1.21879	2.05e-28	7.93e-27
SYP	-1.00212	1.70398	1e-10	1.03e-09
CYTIP	-1.00209	3.14921	6.24e-12	7.39e-11
SLA	-1.0015	3.87471	1.29e-12	1.64e-11
SPNS2-AS1	-1.00145	-2.89635	6.38e-12	7.54e-11
SPN	-1.0012	2.71011	3.26e-13	4.42e-12
FN1	-1.00097	11.1324	1.65e-08	1.23e-07
NID1	-1.00051	6.46378	6.95e-21	1.68e-19
SRGN	-1.00035	6.32428	1.75e-12	2.2e-11
LINC00545	-0.999642	-3.34909	4.14e-10	3.93e-09
VSIG4	-0.999547	4.2407	5.68e-08	3.89e-07
RFTN2	-0.99909	1.4137	1.05e-34	5.92e-33
LY96	-0.998894	2.12724	3.3e-14	4.89e-13
ZIM2	-0.998877	-2.99354	8.2e-09	6.45e-08
TRBV11-2	-0.998547	-2.56569	4.21e-12	5.07e-11
LINC00639	-0.998536	-1.61281	9.04e-16	1.54e-14
KIRREL1	-0.998436	5.01711	2.57e-17	4.83e-16
ASGR2	-0.998354	-0.558473	7.4e-13	9.61e-12
IGKV1D-13	-0.99823	-0.121653	3.26e-05	0.00012704
MMP8	-0.998086	-2.41	7.56e-10	6.92e-09
NALCN	-0.997467	0.56853	3.3e-09	2.76e-08
MATN2	-0.997423	5.66477	1.13e-10	1.15e-09
IGHJ3P	-0.997326	-2.54789	1.1e-09	9.88e-09
SELPLG	-0.995909	4.14549	1.16e-12	1.48e-11
CAVIN1	-0.995336	8.14553	3.24e-14	4.8e-13
ALAS2	-0.995128	-2.31524	3.17e-12	3.87e-11
KCNJ12	-0.994953	0.386398	5.27e-08	3.62e-07
ABCB4	-0.994307	0.42273	1.21e-25	3.89e-24
TRAV21	-0.994194	-2.24445	8.16e-11	8.46e-10
CYSLTR1	-0.994146	1.22629	2.49e-13	3.41e-12
IGHV4-39	-0.993403	4.29844	2.32e-05	9.37e-05
TMEM255A	-0.993054	0.308452	9.75e-09	7.56e-08
FGF1	-0.992917	1.25173	3.82e-12	4.62e-11
PSG8	-0.99282	-2.58663	2.62e-06	1.31e-05
HECW2	-0.992672	2.78528	3.65e-29	1.48e-27
CETP	-0.992611	0.539673	8.61e-18	1.68e-16
MITF	-0.992208	2.96014	3.16e-16	5.56e-15
TTC9B	-0.992187	-0.623097	3.75e-10	3.57e-09
S100B	-0.991865	2.05558	2.99e-10	2.87e-09
ZBTB20-AS5	-0.991589	-3.20829	2.36e-08	1.71e-07
REM1	-0.991417	0.396006	1.2e-11	1.37e-10
MYOM2	-0.990596	0.654826	1.42e-12	1.79e-11
NFIB-AS1	-0.990538	-2.48406	2.25e-09	1.94e-08
IGHV3-53	-0.99038	1.32245	9.67e-06	4.25e-05
TMEM26	-0.989981	0.357425	3.43e-16	6.04e-15
THEMIS	-0.989741	0.145054	3.9e-09	3.23e-08
PLPP3	-0.989726	5.76085	7.37e-27	2.56e-25
ENSG00000261448	-0.989211	-2.27923	1.23e-12	1.57e-11
PLCD4	-0.989069	2.05878	2.48e-21	6.19e-20
ARHGEF25	-0.988535	4.09462	9.12e-16	1.55e-14
CAMKV	-0.987916	-1.95565	5.58e-07	3.18e-06
CPNE5	-0.987709	2.42367	1.19e-18	2.48e-17
LINC01991	-0.98757	-3.18021	5.18e-09	4.2e-08
CLEC4E	-0.987461	0.949216	1.19e-08	9.12e-08
LPL	-0.987432	2.92042	2.46e-09	2.1e-08
LINC01215	-0.987016	-0.229334	1.15e-07	7.47e-07
ALDH1L2	-0.98673	2.95723	1.47e-10	1.47e-09
SAMSN1	-0.986703	2.97849	1.77e-11	1.98e-10
NRROS	-0.986463	2.06158	9.89e-20	2.21e-18
GP1BA	-0.986411	-0.200082	5.28e-15	8.43e-14
TMEM255B	-0.986116	2.63366	2.15e-34	1.19e-32
CCL18	-0.985935	4.71491	6.29e-06	2.89e-05
SYT13	-0.985732	0.981945	0.000380231	0.00112973
GDF5	-0.985699	-1.26818	1.65e-06	8.57e-06
ILDR2	-0.985384	1.2713	8.29e-09	6.51e-08
MXRA8	-0.984448	6.30027	2.93e-12	3.59e-11
PLAAT2	-0.984071	1.88448	3.45e-05	0.000133837
NCF1B	-0.983873	0.125225	1.36e-08	1.02e-07
FAM25A	-0.98381	1.35876	5.85e-05	0.000214065
TCERG1L	-0.983664	-0.619301	3.56e-05	0.000137411
FCRL6	-0.983373	-0.62058	1.26e-10	1.28e-09
LINC01606	-0.983134	-2.94055	3.43e-07	2.04e-06
SVOP	-0.983044	-2.29339	4.74e-07	2.74e-06
RASD1	-0.982226	3.54205	4.13e-08	2.88e-07
LINC01684	-0.982176	-2.39793	8.37e-13	1.08e-11
RPS20P22	-0.981884	-2.38927	3.52e-09	2.93e-08
CLIC4	-0.981505	7.21516	4.91e-17	9.07e-16
DAB2	-0.981065	5.86792	4.95e-16	8.62e-15
LINC00616	-0.980823	-3.23101	6.78e-08	4.59e-07
IHO1	-0.980592	-1.60217	3.67e-23	1.01e-21
ELOVL2	-0.980276	0.846734	6.06e-10	5.61e-09
LILRB3	-0.980217	1.02008	9.16e-16	1.56e-14
ADGRA3P1	-0.980106	-2.11867	1.52e-16	2.74e-15
LRRC70	-0.979669	-1.2773	4.18e-24	1.22e-22
CD3E	-0.979455	3.82719	4.96e-10	4.66e-09
CCR8	-0.978992	-1.30839	7.55e-12	8.84e-11
SLC2A3	-0.978662	5.74289	3.28e-11	3.55e-10
SEMA3A	-0.978461	3.10947	1.09e-09	9.81e-09
PALD1	-0.978088	3.34897	4.51e-23	1.24e-21
IGKV1-6	-0.977915	2.3717	2.32e-05	9.36e-05
HES6	-0.977812	3.8404	8.59e-09	6.73e-08
LINC01411	-0.977655	-1.45904	4.15e-08	2.89e-07
WWTR1	-0.975487	5.87009	1.02e-26	3.52e-25
LILRA6	-0.975464	0.816185	1.88e-10	1.86e-09
MGARP	-0.975285	-1.60706	3.59e-13	4.82e-12
NELL1	-0.97515	0.709347	0.000313995	0.000951393
MUC19	-0.97502	-2.41901	5.68e-08	3.89e-07
VEPH1	-0.97492	1.50761	1.16e-07	7.58e-07
AGT	-0.974786	2.69889	5.39e-08	3.7e-07
SCN1B	-0.974395	2.23815	2.03e-13	2.82e-12
MXRA5Y	-0.973866	-0.0970266	1.95e-07	1.22e-06
KIR2DL3	-0.973817	-2.68845	3.86e-08	2.71e-07
BLK	-0.973693	1.38363	9.58e-05	0.000331642
ANGPT1	-0.973505	2.28031	1.6e-09	1.4e-08
RPS6KA2	-0.972958	4.8133	1.83e-27	6.7e-26
GLIPR2	-0.972613	4.42756	4.95e-15	7.92e-14
COL13A1	-0.972521	2.32865	1.21e-19	2.69e-18
SLC24A3	-0.972353	3.40368	2.43e-10	2.36e-09
MTCO2P11	-0.972178	-3.37037	2.28e-09	1.95e-08
TAGAP	-0.971862	2.33525	1.37e-12	1.73e-11
RASSF3	-0.971646	5.3077	2.61e-28	1.01e-26
CLEC4G	-0.971645	0.637943	1.5e-05	6.31e-05
ANKRD44	-0.971038	3.13581	1.4e-23	3.96e-22
CAMK1G	-0.970805	-0.943162	1.91e-16	3.42e-15
GAB3	-0.97079	1.51005	1.73e-18	3.55e-17
GLRA2	-0.970724	-2.5356	3.15e-07	1.89e-06
OLR1	-0.970574	4.73002	3.01e-06	1.48e-05
PLCB4	-0.970413	2.98202	1.43e-08	1.08e-07
ATP8A2P2	-0.970289	-2.91509	4.2e-09	3.46e-08
MXRA7P1	-0.970201	-1.5681	1.62e-19	3.55e-18
SPAAR	-0.969842	-0.479717	4.34e-19	9.3e-18
PLIN4	-0.969804	5.20395	1.04e-08	8.05e-08
SNX20	-0.968417	2.45607	4.89e-11	5.21e-10
KCNJ5	-0.967564	1.68817	5.68e-11	6e-10
CHST1	-0.967559	2.04455	1.06e-12	1.35e-11
ASB4	-0.96721	-2.31425	2.71e-07	1.65e-06
MFGE8	-0.967098	6.56966	7.66e-21	1.85e-19
PLXDC1	-0.966708	3.67546	1.66e-24	5e-23
TUBA1A	-0.965952	7.1213	3.3e-14	4.89e-13
DPYS	-0.965842	-2.32361	3.25e-09	2.72e-08
DNAJC5G	-0.965824	-2.55548	8.35e-09	6.55e-08
LINC00237	-0.965537	-2.88822	2.95e-07	1.78e-06
SETBP1-DT	-0.965219	-0.36539	2.53e-14	3.78e-13
PCDHGA3	-0.965207	-1.14995	2.46e-12	3.03e-11
CST7	-0.964902	2.62529	1.66e-10	1.65e-09
TRIL	-0.964871	1.98304	1.93e-14	2.91e-13
SCN4B	-0.964793	1.81964	1.74e-12	2.18e-11
MMP19	-0.964697	4.43157	1.82e-14	2.76e-13
MXRA7	-0.964383	5.91798	1.25e-22	3.37e-21
PCBP3	-0.964313	0.510638	1.46e-10	1.46e-09
DHRS7C	-0.964236	-3.64286	8e-11	8.31e-10
HIPK4	-0.964055	-1.73892	7.24e-18	1.42e-16
AVPR1A	-0.963671	2.57697	5.76e-09	4.63e-08
LYZL6	-0.963151	-2.98146	6.19e-09	4.96e-08
C1R	-0.96294	8.24204	2.02e-13	2.8e-12
SLC6A19	-0.962709	-0.67459	0.000707457	0.00196586
MLC1	-0.962184	-0.278034	1.02e-07	6.72e-07
NOS1	-0.961743	-0.640074	1.32e-05	5.64e-05
RAD17P2	-0.961595	-3.22533	1.48e-07	9.46e-07
NES	-0.961391	5.6435	5.57e-15	8.88e-14
NFAM1	-0.961278	2.81214	9.45e-12	1.09e-10
IRF8	-0.960994	3.64205	1.43e-08	1.08e-07
MYO18B	-0.960448	0.78228	6.01e-06	2.77e-05
[truncated: 22,168 more rows]

## Sheet: S4. Venn diagram results
Names	total	elements
GSE31684/GSE32894/TCGA BLCA	89	SERPINF1
		A2M
		GLT8D2
		CNN1
		CCL19
		PODN
		FNDC1
		PXDN
		PCDH18
		ACTC1
		SFRP2
		PDGFRB
		CCL14
		COL5A2
		THY1
		CTSK
		CD93
		CDH11
		BGN
		COL8A1
		SMOC2
		LUM
		LRRC32
		POSTN
		MYLK
		MUCL1
		CPA3
		GNG11
		PDE4B
		SRPX
		GAS1
		VCAN
		CLIP3
		SULF1
		MYL9
		PDGFRA
		CALD1
		C11orf96
		DCN
		COL11A1
		COL1A2
		MYADM
		ADAMDEC1
		COL15A1
		EFHD1
		MS4A6A
		CCN2
		COL6A2
		CD248
		SPON1
		VIM
		KCNMB1
		MYH11
		SFRP4
		SRGN
		GREM1
		C7
		CCL2
		TAGLN
		TPSAB1
		COL3A1
		PTGDS
		GPR183
		RARRES2
		ACKR1
		CXCL12
		LDB2
		AEBP1
		SPARCL1
		COX7A1
		IL7R
		VCAM1
		ACTG2
		MEG3
		PCP4
		FRZB
		COL6A3
		PDLIM3
		TIMP2
		COL6A1
		SPARC
		COL5A1
		ACTA2
		TMEM119
		CTHRC1
		CRISPLD2
		SFRP1
		JCHAIN
		MMP9
GSE31684/TCGA BLCA	380	MMP2
		KCNMA1
		FIBIN
		ITGA5
		CXCR4
		ADAM12
		IGF1
		GNAL
		CPXM2
		LILRB2
		RGN
		ZEB1
		FAT4
		MSRB3
		FGFR1
		HEPH
		FXYD6
		WSCD1
		PCOLCE
		LRFN5
		C5AR1
		SLCO2B1
		PALLD
		CLC
		C1QTNF3
		GFPT2
		LAIR1
		EVI2A
		GUCY1A1
		GIMAP1
		ISM1
		GATA6
		GASK1B
		C3
		BCHE
		KL
		EMILIN1
		COL18A1
		PDZRN3
		ADRA2A
		RGS4
		EDNRA
		IGLV3-25
		MRGPRF
		PENK
		ECRG4
		NCAM1
		CLSTN2
		MEG8
		ADAMTS2
		FHL1
		FN1
		PALM2AKAP2
		TFEC
		IGKV1OR2-108
		CAPN6
		TNFAIP6
		KLHL6
		IGHD
		ZFPM2
		OMD
		CSRP1
		NTM
		DIXDC1
		TCF21
		LRRC2
		PI15
		KLF2
		ANTXR1
		SPP1
		C1QTNF7
		LHFPL6
		NEGR1
		MAP1A
		PRDM6
		CD200
		MSR1
		MGP
		FLI1
		MXRA5
		GNG2
		GXYLT2
		DDIT4L
		GIMAP6
		CAVIN2
		CHIT1
		MRC1
		PDK4
		GPM6A
		IBSP
		NNMT
		FILIP1
		IGFBP5
		COLEC12
		REEP1
		ANGPTL1
		RGS1
		ADAMTS12
		FPR1
		ASPN
		PLPP4
		IFFO1
		CCL11
		COL5A3
		CCL23
		C1S
		GRAMD1B
		PKIG
		F2RL2
		F13A1
		SYNE3
		OGN
		APELA
		TCEAL2
		PNMA2
		PRSS2
		ACP5
		SCG2
		MS4A4A
		ITGBL1
		CXCL2
		DNM3OS
		CPXM1
		MUC6
		CSGALNACT1
		STAB1
		GIMAP4
		TAGLN3
		CHRDL2
		CNTN1
		IGHV1-69
		MIR99AHG
		MEOX2
		EVI2B
		PDE5A
		NCKAP1L
		COMP
		THBS1
		RAI2
		CYTIP
		CYBB
		SEMA6D
		SYNE1
		IRAG1
		NID2
		SYT11
		HTRA1
		COL16A1
		CELF2
		REG1A
		RHOJ
		FBXL7
		SGCD
		SMTN
		FILIP1L
		TWIST2
		IL10RA
		KANK2
		NAV3
		ENTPD1
		CARMN
		LOX
		SPANXB1
		CCN1
		CD84
		TPM2
		OLFML3
		SBSPON
		MPEG1
		BOC
		PGM5
		LMCD1
		ASB5
		CHRM3
		DCHS1
		WIPF1
		NHSL2
		TGFB1I1
		SOBP
		ARHGAP24
		PRELP
		COL8A2
		HSPB7
		PMP22
		CCN5
		FAM20C
		BNC2
		STMN2
		ETV1
		CYBRD1
		ROR1
		SYNM
		KCNJ8
		HSD17B6
		HGF
		KCNE4
		CH25H
		RUBCNL
		MEF2C
		AFF3
		IQGAP2
		FGL2
		NID1
		ITIH5
		IGHV3-7
		IGHV3-72
		DOCK2
		DPYSL2
		SYNPO2
		FPR3
		EPDR1
		GIMAP8
		RNASE6
		JAM3
		ST6GALNAC5
		TRPM8
		TGM2
		TIMP3
		PLN
		RERG
		ATP8B2
		IKZF1
		HIF3A
		IGLV3-10
		DACT3
		IGHV4-34
		RBM24
		SOD3
		CRYAB
		SYNC
		C3AR1
		LRRC17
		DCLK1
		ADAMTS9
		NRP2
		ITGA1
		RCAN2
		C4A
		PAPPA
		ITGA8
		ANTXR2
		PLXNC1
		PRSS35
		SCRG1
		IGKV1D-17
		ABCB1
		ZCCHC24
		PGM5-AS1
		ABCA8
		EYA1
		AOC3
		ANXA6
		ADGRL4
		RAMP1
		CNRIP1
		MYH3
		ANK2
		MIR100HG
		SLC1A2
		LMOD1
		ELN
		REG1B
		TLR8
		DES
		EDNRB
		SLIT3
		NLRP7
		TAFA5
		CTRB2
		MRC2
		VWF
		TPM1
		EBF1
		ABI3BP
		HTRA3
		TIE1
		LRRC15
		TNS1
		C3orf80
		PRUNE2
		RBPMS2
		FMO1
		FBN1
		SIGLEC6
		IL6
		CPED1
		PRICKLE2
		ADGRA2
		IGHV4-61
		CREB5
		LAMP5
		ITGA4
		FERMT2
		P2RY13
		DIRAS3
		CD163
		CD37
		MOXD1
		ADGRD1
		PDGFRL
		EPHA3
		EDIL3
		ECM2
		IGLV1-47
		PPP1R12B
		PTPRD
		FAP
		MAOB
		TNFSF4
		TGFB3
		ELAVL4
		SORBS1
		FGF7
		GUCY1A2
		LRCH2
		CYGB
		CYS1
		TSHZ3
		CCDC80
		DOCK10
		IGDCC4
		GUCY1B1
		COL14A1
		HECW2-AS1
		IGHV3-23
		IGHA1
		BAG2
		NEXN
		THBS2
		FOXF1
		PDZRN4
		BICC1
		CRNN
		BEX1
		SIGLEC10
		INMT
		ZEB2
		SPON2
		ACP3
		OLFML2B
		AQP1
		CCL21
		RBMS3
		DSEL
		ITGA11
		HHIP
		ADH1B
		ANGPTL2
		ENPP1
		FAM107A
		GIMAP5
		ST8SIA2
		CHRNA9
		MT1H
		COL10A1
		IL11
		PTGS1
		LAMA4
		LINC00702
		CASQ2
		GPC6
		HAS1
		MAMDC2
		GEM
		CSF1R
		ADAMTS5
		FBXO32
		IGKV4-1
		FLNA
		CDH5
		OLFML1
		COL6A6
		LRRC3B
		DPYSL3
		CSF2RB
		DACT1
		PRSS1
		PTGIS
		FBLN5
		ADIPOQ
GSE32894 TCGA BLCA	20	COL1A1
		GYPC
		FCN1
		MFAP5
		PRRX1
		SVEP1
		TAC3
		PLAC9
		KLK4
		LILRA5
		OLFM4
		CFD
		PROK2
		APLNR
		IGHV1-46
		RGS5
		MFAP4
		CLDN5
		CTSG
		CD48
GSE31684/GSE32894	7	FAM162B
		MMP11
		DKK3
		LYZ
		SERPINE2
		IRF8
		CD69
TCGA BLCA	1366	FSTL1
		HPSE2
		RALYL
		GRAP2
		MEFV
		GLT1D1
		SALL1
		LDB3
		PPP1R14A
		RTN1
		PEBP4
		CACNA2D1
		MRGPRF-AS1
		DCLK3
		ERG
		PRSS3P1
		HCN1
		KCNK3
		PDE1C
		CEACAM6
		SPN
		SFTA2
		UNC5A
		PCSK1
		NR4A2
		CXCL13
		FFAR3
		FIBCD1
		LAX1
		PCAT19
		CYP2F1
		KIAA1210
		UNC45B
		LPAR4
		MAP1LC3C
		LINC02817
		LIMS2
		LINC02397
		LINC01346
		PRKCB
		SIGLEC8
		IGLC7
		PIK3R5
		IGHV3-49
		GPC5
		ELANE
		TEK
		MT1JP
		MAP3K20
		IGHJ3
		LINC01198
		SLC8A1
		ISL1
		LINC01915
		LINC02839
		KCNA1
		SSTR2
		PRR16
		AARD
		GHR
		KCNC1
		ENSG00000269155
		GPR55
		DYSF
		NKD1
		SCUBE3
		MTHFD2P1
		GFY
		CNGA3
		MS4A2
		IGHV1-12
		ROR2
		TM4SF4
		NPY6R
		PABPC5
		VAT1L
		LMOD3
		C6orf15
		GJB1
		RPH3AL-AS1
		DNAJB6P6
		GDF10
		KRTAP19-1
		P2RX3
		ENTPD8
		RBFOX1
		FAM163A
		LINC00924
		AADACL4
		STARD13
		MMP16
		HCRTR2
		KLHL41
		CDH10
		P4HA3
		IL24
		BDKRB1
		TEX47
		LINC01081
		TNXB
		GPD1
		TMEM151B
		CD6
		TF
		SNX10-AS1
		CRHBP
		LINC02334
		NPR1
		ADAMTS16
		RCSD1
		RTL3
		LINC02688
		PTPN5
		IDO2
		RHOH
		TACR1
		CELA3A
		TLCD3B
		RGL1
		LRRK2
		LIF
		OXTR
		LINC01857
		CPEB1
		IGHV3OR15-7
		LRRTM3
		LETR1
		CALHM5
		TRARG1
		GDAP1L1
		FENDRR
		CHRM1
		CHRNB2
		TM6SF1
		LINC01936
		DBH
		SEZ6
		TFAP2B
		CLEC3B
		ENSG00000205037
		DIRC1
		TARID
		HLF
		LINC00993
		MYH13
		NPHS1
		PRSS56
		ARHGAP15
		TCF4
		IGLV3-12
		DOCK11
		MYH2
		SRD5A2
		ADRA1A
		LONRF2
		DCSTAMP
		STON1
		SCN11A
		PCA3
		LRRC53
		ALPP
		CHRNA2
		ATP10A
		RSPO2
		RDH8
		PLPP7
		ARID5A
		SORBS2
		EML5
		MEGF10
		IGHV3-13
		SCN1A
		GNAO1
		BTK
		PRND
		KIF19
		FXYD2
		CHRM4
		DCX
		VIT
		PHF21B
		CCM2L
		TDRD10
		PIEZO2
		SLC35F1
		TRBV5-6
		VSTM4
		LDLRAD2
		SNTG2
		ADGRG4
		SVIL
		ZFP36
		KLKP1
		ADAMTS9-AS1
		BFSP2
		SEMA3G
		GRM6
		NGFR
		ATP8B4
		GALNT17
		MAGEC1
		SLA
		JPH2
		ATP2B2
		CMA1
		PDGFD
		CACNA1H
		PTCRA
		SLC51B
		KCND3
		PREX2
		BVES
		FAM9B
		NUGGC
		ABCC2
		RIMBP2
		TNFAIP8L3
		LINC01929
		SELP
		TCEAL6
		RAB9B
		MYOZ2
		DCT
		RCAN1
		P2RY8
		EPHA7
		TACR2
		HAND2
		IGKV6D-21
		SHISAL1
		KRTAP1-5
		KANK3
		NSG2
		AKAP13-AS1
		GLI1
		FBN3
		F2
		GRIA1
		APOA2
		GPR174
		FOXR1
		USH2A
		TRIM63
		SSC5D
		SCRT2
		HPGDS
		RNF150
		TMEM229A
		FCAR
		CIBAR2
		COL19A1
		NPY
		ENSG00000258086
		RUNX1T1
		IGHA2
		NRG1-IT1
		FAM180B
		LAMC3
		PCDH15
		LINC01345
		CMKLR1
		SEL1L2
		FMOD
		DENND2A
		SH2D3C
		C1QTNF2
		TRPC4
		RAMP3
		ITK
		LINC02147
		CLIC5
		LINC00881
		LINC02422
		RBP7
		PDE3A
		KRTAP4-8
		RAB44
		DMGDH
		FOLR2
		RIMS1
		CTCFL
		DRP2
		OSTN
		CSRNP1
		ENPP2
		ACAN
		FHL5
		NRSN1
		SCARF2
		UBL4B
		KRT33B
		NRXN1
		ADRA1D
		NR4A3
		C3orf70
		AMER3
		PTGIR
		SOCS3
		GAS1RR
		TMEFF2
		FCMR
		IGLV1-40
		RNU5D-1
		LINC00494
		POU3F2
		KLF9
		TSPAN2
		PCSK2
		IL1RAPL1
		KCNIP1
		MORN5
		IL13
		DAPK1-IT1
		SCGB1D2
		LRFN5-DT
		TREML2
		GFRA2
		ADCYAP1R1
		MAGI2-AS3
		RERGL
		KRT86
		GUCA2A
		MYOCD
		SLAMF6
		PGM5P4
		LSAMP
		IGKV1-8
		SFTPA1
		CCER2
		GRID1
		CR1
		SRL
		KRTAP13-2
		GADD45B
		PLPPR5
		DAAM2
		LINC01638
		LINGO3
		P2RY14
		AJAP1
		SLCO1C1
		IGSF21
		GRIN3A
		SYP
		LINC00402
		GALNT15
		PTPRC
		CCR4
		ADGRF5
		SERPINB11
		BEST3
		ITGA10
		ABCC9
		KLHDC8A
		SPEG
		IGLC6
		LGALS2
		ARHGAP20
		GREM2
		NR3C2
		C4B
		SDS
		ENSG00000247416
		MUC22
		EMCN
		CACNA1C
		ACOT6
		LINC01571
		CHGB
		ADARB1
		AMPH
		PPY
		COL4A2
		SPNS2-AS1
		RASA3-IT1
		PRKN
		GPIHBP1
		STARD8
		FOXP2
		INS
		CGNL1
		LINC01050
		PCDH12
		CLEC4D
		CSDC2
		NOL4
		PTPRN2-AS1
		CCR6
		KRTAP1-3
		KIAA0408
		CHRNA6
		SHE
		SLC10A1
		TAFA1
		KCTD4
		IGKV6-21
		CXCR1
		HCG22
		PTGER2
		PCDHGB7
		TUNAR
		ELFN2
		KLHL1
		ADCYAP1
		NEUROD2
		ENTHD1
		IL10
		DHH
		ENSG00000248318
		KCNS2
		ISLR
		HIC1
		JAML
		CALCB
		ASIC5
		GNAZ
		PSD
		SPRY1
		DDI1
		TCEAL7
		PADI4
		SLC17A6
		MTCO1P53
		POU4F3
		TRBV3-1
		LINC02273
		THSD7A
		NDST3
		NBEA
		RASL12
		PPFIA2
		MYL3
		ADAMTS15
		THBS4
		TCL1A
		UNC5C
		KRTAP2-1
		GPBAR1
		AKAP6
		KLHL38
		NR4A1
		GCSAML
		PLA2G2D
		WNT2
		TMEM196
		LYVE1
		CSMD2
		ADAMTS8
		LCN10
		ARHGEF15
		LINC02202
		MYT1L
		CFL2
		TMPRSS3
		CEACAM21
		KCNA3
		LINC01795
		CD28
		SLITRK3
		TPSB2
		KRTAP19-5
		OPCML
		AKAP12
		RNU5E-1
		CEMIP
		ADGRG2
		FBXL22
		RTP5
		LINC00877
		HSPA12B
		KLF17
		VENTX
		APOLD1
		TNFSF8
		GABRP
		PROKR2
		FBLN2
		ROBO4
		NRG3
		MYOC
		F10
		PID1
		TAL1
		MCHR2
		KRTAP4-9
		VIP
		EBF2
		LILRA1
		GRID2
		RGS13
		LINC02725
		CLEC17A
		UNC13A
		SCIMP
		SPTA1
		BARHL1
		KCNJ3
		GGTA1
		FAM110D
		GVINP1
		RGS22
		RBMS3-AS2
		LINC02050
		GPR6
		LINC01082
		ADH4
		OIT3
		SERPINA9
		KRTAP3-3
		P2RY10
		CPLX2
		SLC17A6-DT
		IGHG3
		PTPRN
		P2RX1
		CACNB2
		INHBE
		PF4V1
		TASL
		HBB
		VASN
		METTL24
		CRMP1
		GNG7
		VSTM2A
		PGR
		MYOZ3
		MYHAS
		ZNF804B
		PRPH
		MAPRE2
		FGF10
		PCDH17
		FGF16
		JAZF1-AS1
		DPEP1
		TTC4P1
		CA3
		RASGRP4
		CMTM5
		SCG3
		SCN7A
		CD209
		TSPAN18
		NLRP8
		TRPM3
		STK32B
		GPR17
		AOC4P
		TACR3
		HAND2-AS1
		COL4A1
		SSXP10
		TNFRSF13B
		ICAM3
		CCDC69
		SFTPC
		OR51E2
		IGHV3-52
		PRRG3
		GUCA1C
		FAM124A
		SIGLEC5
		OACYLP
		LRRN4CL
		ZNF469
		KCTD8
		LINC00607
		HS3ST2
		IGSF9B
		LINC00968
		ISLR2
		LINC02408
		FAXDC2
		GPC3
		ENSG00000236393
		DOK5
		ADCY4
		ADRB3
		DMD
		TBC1D27P
		ENSG00000260071
		ADCY2
		ARHGAP36
		IL17B
		CD22
		FPR2
		DLC1
		NEXMIF
		PPP1R1A
		NOVA1
		GRAP
		KCNC2
		CDH19
		IGHV3-64
		FXYD1
		MASP1
		ADAMTS9-AS2
		SHOX
		SH3BGR
		GFRA1
		ATRNL1
		FOSB
		SPHKAP
		BCL6B
		GABBR2
		NHLH1
		MBNL1-AS1
		TCF23
		LINC02440
		BRS3
		SILC1
		SCRT1
		MKX
		ATP2B3
		NLRP12
		LY9
		MT1A
		NCAN
		LINC02617
		ABCC13
		ITGA7
		RSPO3
		PLVAP
		HMCN2
		PLPPR4
		IGLV3-29
		HTR2A
		IGLV10-54
		TXLNB
		CKMT2
		IGHV1OR15-9
		SLIT2
		SEMA6B
		SLC30A3
		PLP1
		NKX2-2
		SERTM2
		CCIN
		WFDC1
		OLFM3
		KRT84
		CRLF2
		IGLV4-60
		BPI
		SPTBN4
		VNN2
		CLEC10A
		JAKMIP2-AS1
		TIMD4
		XKR4
		KCNJ16
		STAB2
		PCOLCE2
		REG3A
		RGS7BP
		BACH2
		CLEC9A
		S1PR1-DT
		STON1-GTF2A1L
		CTRB1
		NALF1
		MAPK4
		GLP2R
		FLT4
		CCDC178
		OR52N4
		BMP5
		CLLU1-AS1
		ADAMTSL1
		PZP
		TWIST1
		CLEC18C
		PAX5
		FCRL1
		AOX1
		IGHJ1
		DTNA
		AKT3
		KLK3
		IGHV6-1
		RPL10P7
		IGHV1-24
		LINC00472
		SYT4
		GGT5
		BAAT
		ITGAL
		HSPA12A
		MEDAG
		IGKV1-16
		ROS1
		C1QTNF1
		LINC02489
		NRXN2
		KLRB1
		IGLV3-9
		IGLV1-50
		FNBP1
		LYPLAL1-DT
		ENSG00000233968
		SCN3B
		ST8SIA5
		PTGER3
		LINC01013
		TSPAN11
		XPNPEP2
		TMEM130
		LPP
		LINC02500
		HSPB6
		IRS4
		MYL4
		MICU3
		DCHS2
		PTPRD-AS1
		CHRDL1
		MEF2C-AS1
		LINC01484
		LILRA4
		LAMA2
		HSPB8
		CD300C
		ZNF385D
		RBFOX3
		LINC02474
		CILP
		BTLA
		SIGLEC17P
		LGR6
		TRBV19
		IGLV7-35
		TPSG1
		LINC00645
		NUDT10
		SH2D1A
		RAB3C
		SH3RF3
		DOCK4-AS1
		KCNJ18
		NLRP3
		LINC01405
		IL6-AS1
		LINC02418
		MYOM1
		NXPH3
		CDK15
		NAPSB
		ACVRL1
		SVIL2P
		MIR7-3HG
		ZNF454
		CRMA
		GRM8
		CRYM
		ATOH1
		DSCAML1
		NFATC1
		MEOX1
		DACH1
		TRBV24-1
		EML1
		ATF3
		TBX5
		ADGRG3
		PTGDR
		KRT28
		CCDC141
		FILNC1
		CACNA1E
		NPPB
		KCNA2
		CNTN4
		PRKCA-AS1
		XIRP1
		SLC16A12
		LINC01778
		ALK
		IGHV3-63
		RAB37
		KRTAP7-1
		LINC02303
		BDNF
		HBEGF
		NIPAL4-DT
		TRBV6-6
		KRTAP11-1
		ENSG00000233760
		RASD2
		TRBV28
		INSC
		MIR27A
		MAEL
		LBP
		TMEM233
		BDKRB2
		KRTAP3-2
		AICDA
		RNF180
		ANGPTL7
		HTN3
		NDST4
		CACNG7
		FOXD3
		APBB1
		IFNG-AS1
		SYPL2
		COL21A1
		NTNG2
		ADCY5
		FAM135B
		CLDN2
		TMEM273
		RASGRP2
		SMLR1
		IGKV3-7
		MIR23A
		IGFBP7
		FCRL3
		LINC01695
		FGF20
		FLNC
		MYOT
		CADM3-AS1
		SGIP1
		MAL
		AQP4
		GYPE
		RN7SL801P
		CORO2B
		CHGA
		LRRK2-DT
		AKNAD1
		TRH
		SLC7A14
		SH3RF3-AS1
		KRTAP17-1
		SYCP1
		LINC00879
		COL4A3
		CABCOCO1
		OLFM1
		TRBV4-2
		NIBAN1
		IL1RL1
		UNC5C-AS1
		MTTP
		KIAA1755
		EGR1
		ZNF366
		DUSP26
		GZMK
		MCEMP1
		PTGFR
		LINC01614
		AFP
		NR4A1AS
		SELE
		GPR12
		PHOX2B
		TMEM252
		TRAT1
		IGKV2-28
		NR5A1
		IGKV1D-42
		ABCD2
		SCUBE1
		CLEC4C
		SLC32A1
		LINC02576
		BHLHE22
		EMP1
		PNLIP
		COX8C
		SV2B
		SLC19A3
		GP6
		CCDC170
		STEAP4
		GJA4
		RORB
		HPR
		KCNJ9
		SNAP25
		BHMT2
		LILRA2
		TMEM132C
		ANKS1B
		HSPB2
		TIFAB
		C2CD4B
		PGM5P4-AS1
		STC1
		DEFB124
		GSN
		EGR2
		NCR3
		EDN3
		PAGE4
		RAB23
		CEACAM4
		FCER1A
		ZBTB16
		KLK2
		LTB
		RNF112
		ASPA
		TMEM35A
		CSF3
		LZTS1
		RHBDL3
		ADAMTS4
		MS4A8
		XKR7
		GABRB2
		RGS7
		CD27
		RSPO1
		ADAMTS14
		IGHV7-27
		MYCT1
		ENSG00000258274
		TNMD
		CELF2-AS1
		GPR141
		KRT36
		CLVS2
		IGLV7-46
		KLHL30-AS1
		DPYSL5
		ALDH1B1
		DPEP3
		ROR1-AS1
		HMGA2-AS1
		EBF3
		ITPR1
		NPAS4
		LINC02544
		DUSP1
		FCRL2
		HBD
		LUZP4
		SOX17
		DGKB
		SMCP
		P2RY12
		RGCC
		MCHR1
		CIDEC
		ZNF209P
		CD300LG
		WDFY4
		ATP1B2
		TRBV7-9
		CLEC18B
		CHRM3-AS2
		NFIA-AS2
		NEUROD1
		LINC02207
		AGTR1
		MCAM
		CDH6
		LINC02178
		HAPLN2
		ABCB5
		PCDHGA9
		GABRA2
		TNFSF18
		KLHL4
		FTLP15
		CYYR1
		SSTR3
		KCNH6
		FCAMR
		SMPX
		MS4A15
		RN7SL138P
		PTX3
		DOK6
		LHFPL4
		FAM30A
		STARD13-AS
		C8orf88
		ERICH3
		FXYD4
		DRGX
		JCAD
		DAZ1
		PCDHGA12
		GABRR3
		GRIA3
		AVPR2
		KERA
		CELF3
		CRISP2
		C1QTNF9
		NTRK3
		MUC4
		MIAT
		SGCG
		HAVCR1
		CUX2
		KHDRBS2
		DIPK2B
		LINC01235
		CTNNA3
		EGR3
		DNAJB6P3
		C3orf86
		KRT81
		ACTN2
		POPDC2
		CRISP3
		ZNF521
		PDE1A
		GPR88
		MS4A6E
		FGF14
		KRTAP1-1
		CCL24
		LINC01511
		VIPR2
		LINC01561
		UGT2A1
		TMEM100
		LINC00861
		GAPT
		ZNF831
		ACSM5
		TAMALIN
		PLIN1
		GAS6-DT
		CXCR5
		LINC00844
		NPY5R
		SPATA42
		CD34
		RGS2
		SLC25A25
		RDH10-AS1
		LINC02285
		CPA1
		ODAD2
		LIPF
		ARHGAP31
		FMR1NB
		NMUR1
		RXRG
		KIR2DS4
		DPT
		KCNK2
		KDR
		SORCS1
		IGLVI-70
		FAM13C
		SYNDIG1
		MKX-AS1
		ASXL3
		LINC01781
		ENSG00000276759
		KCNT2
		CBLN1
		GPR65
		PECAM1
		CLEC3A
		SFRP5
		GUCA2B
		ENSG00000225649
		PDE2A
		TBX4
		BTN1A1
		LHCGR
		HMGN2P19
		LEFTY2
		DNM1P46
		ACTL6B
		KLHL33
		STXBP5L
		SHISA6
		IGKV5-2
		SCARA5
		PRG4
		TTR
		RANBP3L
		IGHV1-67
		ATP1A2
		TG
		ADGRB3
		IGKV2OR22-4
		NAP1L3
		ADAM33
		FYTTD1P1
		PPEF1
		RSU1P3
		PROK1
		SYT6
		OR7E47P
		CACNA2D1-AS1
		HTR1B
		SOX5
		ADAMTS1
		PRKG1
		DGKI
		CADM3
		CLEC14A
		CDH9
		MORF4L1P3
		GZMA
		PLA2G5
		PIK3CG
		CYTL1
		COL4A4
		PNMA8B
		RFPL4B
		LAMP5-AS1
		FFAR4
		LHX3
		DMBT1
		SLC35D3
		GPR4
		SPNS2
		MYO15A
		S1PR1
		CD79A
		SKOR1
		GIMAP7
		IL3RA
		SGCA
		FLT3
		MAG
		TRAV9-2
		UCP1
		GRIK5
		FGF9
		EPIST
		DAZL
		HAND1
		TRBV14
		IGKV1OR2-6
		PLCL1
		PMP2
		ENSG00000259370
		CCL8
		CAMK2A
		FAIM2
		FGF2
		PAMR1
		FXYD7
		PHYHIPL
		GPR34
		SASH3
		MIR133A1HG
		LINC01878
		ST8SIA3
		NR5A2
		C16orf89
		NECAB1
		SCGB2A2
		CALCRL
		RECK
		NLGN1
		CD19
		TBX5-AS1
		DNAH9
		CASC17
		FNDC1-AS1
		SHISA9
		IGKV1OR22-1
		JAM2
		PCDH10
		CACNA1S
		CORIN
		CD300LB
		CHRND
		TPO
		GATA5
		ANKRD29
		SMOC1
		COL18A1-AS1
		SPNS3
		IGHEP1
		GNAO1-DT
		ENSG00000248540
		INSYN2B
		RYR2
		SLC2A4
		ABHD12B
		PTCHD4
		IGKV3D-20
		LINC00052
		IGKV1D-16
		NOS3
		TRAC
		CBLN4
		PROM1
		CEACAM7
		TBX20
		KCNA5
		LINC02731
		NFATC2
		PGM5P3-AS1
		ITM2A
		C4orf54
		SERTM1
		NEUROD4
		IGLV2-11
		CHRM2
		SSTR1
		TEX26-AS1
		LILRB5
		OTOGL
		CD5
		GPRASP1
		NKAPL
		DIPK1C
		IL16
		LINC00989
		LMO3
		MAP1B
		ARC
		TMEM220
		SFTPA2
		CR2
		RN7SL4P
		DNAJB5
		MIR223HG
		LINC03018
		FAM124B
		TMOD1
		FGFBP2
		LCN6
		LAMA4-AS1
		CHRD
		LINC01352
		NCALD
		USHBP1
		PPP1R16B
		GAS7
		SLITRK1
		TRAV13-1
		ATP6V0D2
		NALF1-IT1
		DYNLT5
		CLEC18A
		CHD5
		IGKV1D-43
		MYRIP
		FCER2
		GCG
		ITGA9
		ACSL6
		KCNB1
		IGKV3OR2-268
		TRBV18
		PRR35
		NPTX1
		PKDCC
		ACTA2-AS1
		RD3L
		LINC00426
		STARD9
		VEGFD
		CYP2B6
		MUC21
		CSF2RA
		GPX3
		GPM6B
		OR52N2
		OCSTAMP
		ITGB3
		F2RL3
		GATA6-AS1
		ADAMTS10
		SELENOV
		CST2
		IGHV1-45
		MIR497HG
		ANKRD44-IT1
		MTND4P14
		HSD11B1
		PDZD4
		MMRN1
		PI16
		TRBC1
		BTBD6P1
		DDR2
		PKMP3
		ANKRD1
		RIPOR2
		C1orf94
		LINC02582
		TRBV29-1
		ENSG00000247228
		MFNG
		TRBV20-1
		PYGM
		PRICKLE1
		TPSD1
		ASCL1
		LTA
		MYOZ1
		SNED1
		ENSG00000261054
		GSTM5P1
		IGHV1OR15-2
		MIR124-1HG
		WNT9B
		CD300E
		SCN2B
		RELN
		RASGRF2
		ANKRD55
		KRT85
		HS3ST4
		ACOX2
		ATCAY
		TFPI2
		IGFBPL1
		IGHV1-2
		PTH1R
		RFLNB
		FAM110B
		ADAMTSL3
		AOAH
		MYH7B
		IGLV4-69
		IGHV2-5
		CASP12
		HDC
		HSPG2
		HEYL
		TNR
		TRBV5-1
		STUM
		FAM180A
		BHLHE22-AS1
		SLC22A9
		SSX5
		SLC17A8
		CELF4
		GALNT16
		LINC02829
		COPDA1
		KRT40
		KCTD9P1
		CD40LG
		TNS2
		TRPC3
		ECSCR
		MIR8071-2
		C6
		LINC02269
		LINC02520
		ELAVL3
		HLX
		PAH
		CEACAM3
		SMIM18
		ASB2
		OTOP1
		HBA2
		LINC00891
		GPR15
		GHRH
		RXFP2
		IGLV4-3
GSE31684	508	CREB3L1
		CYP11A1
		CRTAM
		TSPY1
		CXCL3
		KIRREL1
		SLC2A5
		TMCC3
		C16orf54
		HLA-DRB4
		UGT2B17
		PDLIM2
		IGKV1D-13
		SLC12A8
		SUGCT
		CCL22
		AC009264.1
		IGKV3-20
		RUNX3
		PAPSS2
		KRT1
		CPNE5
		CCN4
		CAVIN3
		CLEC4E
		SERPINB9
		APOE
		ALDH2
		NRARP
		CHST15
		IGHV3-33
		MZB1
		ZNF25
		TMEM255A
		CD82
		SERPING1
		PCDH7
		SAMSN1
		C14orf132
		ADAM19
		CHST11
		TMEM200A
		NKAIN3
		SDC2
		SLITRK4
		TDRG1
		GLIS2
		CNTN2
		CHI3L1
		CD53
		CD300A
		CLDN6
		TENT5C
		GNB4
		ALDH1L2
		PAEP
		LINC02551
		NDNF
		GFI1
		HK3
		UNC5CL
		TAGAP
		HCK
		NUAK1
		PLSCR4
		PPARGC1A
		CLDN9
		RASSF4
		C6orf58
		CRABP1
		PITX1
		TNF
		ZNF417
		RGS20
		TRAM2
		BRINP3
		SNCAIP
		AOC1
		LINC00348
		SDR16C5
		TRPA1
		ADAMTSL4
		OLR1
		SLC7A4
		IGHV3-21
		CD2
		NEFL
		TMEM176A
		SNORD113-3
		FCGR3A
		CLIP2
		IL18
		IL4I1
		SIGLEC1
		SULF2
		CCL4
		TOX
		UGT2A3
		TAC1
		GCNT2
		PRF1
		CNFN
		OLIG3
		PTP4A3
		EPSTI1
		LRIG1
		GAP43
		DEFA5
		ZNF536
		ITGB2
		CPB1
		CD72
		IL36G
		RNF175
		AREG
		DCUN1D2
		DOCK4
		MME
		KANK4
		ZNF713
		TIMP1
		MIA
		THEMIS2
		HLA-DQA1
		EPHB1
		MMP12
		TNFSF13
		GALNT10
		FBXO15
		CCR7
		CD109
		UBE2QL1
		PRDM1
		EFEMP1
		FOXG1
		GNLY
		CD14
[truncated: 389 more rows]

## Sheet: S5. gProfiler_hsapiens
source	term_name	term_id	adjusted_p_value	negative_log10_of_adjusted_p_value	term_size	query_size	intersection_size	effective_domain_size	intersections
GO:MF	extracellular matrix structural constituent	GO:0005201	6.72177e-24	23.1725	174	87	22	20166	PODN,PXDN,COL5A2,BGN,COL8A1,LUM,POSTN,SRPX,VCAN,DCN,COL11A1,COL1A2,COL15A1,COL6A2,SPON1,COL3A1,AEBP1,COL6A3,COL6A1,SPARC,COL5A1,CTHRC1
GO:MF	extracellular matrix structural constituent conferring tensile strength	GO:0030020	6.33006e-13	12.1986	41	87	10	20166	COL5A2,COL8A1,COL11A1,COL1A2,COL15A1,COL6A2,COL3A1,COL6A3,COL6A1,COL5A1
GO:MF	collagen binding	GO:0005518	2.02481e-10	9.69362	70	87	10	20166	PODN,CTSK,LUM,DCN,COL6A2,AEBP1,SPARCL1,COL6A1,SPARC,MMP9
GO:MF	platelet-derived growth factor binding	GO:0048407	1.18114e-09	8.9277	11	87	6	20166	PDGFRB,PDGFRA,COL1A2,COL3A1,COL6A1,COL5A1
GO:MF	structural molecule activity	GO:0005198	1.51663e-09	8.81912	1097	87	25	20166	PODN,PXDN,COL5A2,BGN,COL8A1,LUM,POSTN,SRPX,VCAN,MYL9,DCN,COL11A1,COL1A2,COL15A1,COL6A2,SPON1,VIM,MYH11,COL3A1,AEBP1,COL6A3,COL6A1,SPARC,COL5A1,CTHRC1
GO:MF	extracellular matrix binding	GO:0050840	4.98261e-08	7.30254	56	87	8	20166	PXDN,BGN,SMOC2,DCN,COL11A1,CD248,SPARCL1,SPARC
GO:MF	growth factor binding	GO:0019838	1.28335e-07	6.89166	132	87	10	20166	A2M,PXDN,PDGFRB,LRRC32,PDGFRA,COL1A2,CCN2,COL3A1,COL6A1,COL5A1
GO:MF	glycosaminoglycan binding	GO:0005539	2.8735e-07	6.54159	244	87	12	20166	BGN,SMOC2,POSTN,VCAN,SULF1,DCN,COL11A1,CCN2,COL5A1,CRISPLD2,SFRP1,JCHAIN
GO:MF	protein-containing complex binding	GO:0044877	1.74731e-06	5.75763	1293	87	23	20166	PODN,SFRP2,THY1,CTSK,CD93,LUM,PDGFRA,DCN,CCN2,COL6A2,VIM,MYH11,TAGLN,COL3A1,CXCL12,AEBP1,SPARCL1,VCAM1,COL6A1,SPARC,COL5A1,JCHAIN,MMP9
GO:MF	extracellular matrix structural constituent conferring compression resistance	GO:0030021	1.58968e-05	4.79869	22	87	5	20166	PODN,BGN,LUM,VCAN,DCN
GO:MF	Wnt-protein binding	GO:0017147	8.37226e-05	4.07716	30	87	5	20166	SFRP2,SFRP4,FRZB,CTHRC1,SFRP1
GO:MF	integrin binding	GO:0005178	0.00263573	2.5791	158	87	7	20166	SFRP2,THY1,CCN2,COL3A1,CXCL12,VCAM1,COL5A1
GO:MF	heparin binding	GO:0008201	0.00477702	2.32084	173	87	7	20166	SMOC2,POSTN,COL11A1,CCN2,COL5A1,CRISPLD2,SFRP1
GO:MF	signaling receptor binding	GO:0005102	0.0135169	1.86912	1555	87	19	20166	A2M,CCL19,PXDN,SFRP2,PDGFRB,CCL14,THY1,PDGFRA,CCN2,GREM1,CCL2,COL3A1,RARRES2,CXCL12,VCAM1,COL5A1,CTHRC1,SFRP1,JCHAIN
GO:MF	platelet-derived growth factor receptor activity	GO:0005017	0.0264628	1.57736	3	87	2	20166	PDGFRB,PDGFRA
GO:MF	chemokine activity	GO:0008009	0.0307497	1.51216	50	87	4	20166	CCL19,CCL14,CCL2,CXCL12
GO:MF	calcium ion binding	GO:0005509	0.031092	1.50735	726	87	12	20166	PCDH18,CD93,CDH11,SMOC2,VCAN,SULF1,MYL9,EFHD1,CD248,SPARCL1,PCP4,SPARC
GO:MF	carbohydrate derivative binding	GO:0097367	0.0379333	1.42098	2294	87	23	20166	ACTC1,PDGFRB,THY1,CTSK,BGN,SMOC2,POSTN,MYLK,PDE4B,VCAN,CLIP3,SULF1,PDGFRA,DCN,COL11A1,CCN2,MYH11,ACTG2,COL5A1,ACTA2,CRISPLD2,SFRP1,JCHAIN
GO:BP	extracellular matrix organization	GO:0030198	5.78655e-18	17.2376	321	85	22	21092	PXDN,SFRP2,COL5A2,CTSK,COL8A1,SMOC2,LUM,POSTN,SULF1,PDGFRA,COL11A1,COL1A2,COL15A1,CCN2,MYH11,GREM1,TPSAB1,COL3A1,AEBP1,COL5A1,CRISPLD2,MMP9
GO:BP	extracellular structure organization	GO:0043062	6.19292e-18	17.2081	322	85	22	21092	PXDN,SFRP2,COL5A2,CTSK,COL8A1,SMOC2,LUM,POSTN,SULF1,PDGFRA,COL11A1,COL1A2,COL15A1,CCN2,MYH11,GREM1,TPSAB1,COL3A1,AEBP1,COL5A1,CRISPLD2,MMP9
GO:BP	external encapsulating structure organization	GO:0045229	7.08845e-18	17.1494	324	85	22	21092	PXDN,SFRP2,COL5A2,CTSK,COL8A1,SMOC2,LUM,POSTN,SULF1,PDGFRA,COL11A1,COL1A2,COL15A1,CCN2,MYH11,GREM1,TPSAB1,COL3A1,AEBP1,COL5A1,CRISPLD2,MMP9
GO:BP	developmental process	GO:0032502	2.78403e-13	12.5553	6424	85	63	21092	SERPINF1,A2M,CCL19,PXDN,PCDH18,ACTC1,SFRP2,PDGFRB,COL5A2,THY1,CTSK,CDH11,BGN,COL8A1,SMOC2,LRRC32,POSTN,MYLK,GAS1,VCAN,CLIP3,SULF1,MYL9,PDGFRA,CALD1,DCN,COL11A1,COL1A2,MYADM,COL15A1,EFHD1,CCN2,CD248,VIM,KCNMB1,MYH11,SFRP4,SRGN,GREM1,CCL2,TAGLN,COL3A1,GPR183,RARRES2,CXCL12,LDB2,SPARCL1,IL7R,VCAM1,ACTG2,PCP4,FRZB,COL6A3,PDLIM3,COL6A1,SPARC,COL5A1,ACTA2,TMEM119,CTHRC1,CRISPLD2,SFRP1,MMP9
GO:BP	anatomical structure development	GO:0048856	4.83729e-13	12.3154	5836	85	60	21092	SERPINF1,A2M,CCL19,PXDN,PCDH18,ACTC1,SFRP2,PDGFRB,COL5A2,THY1,CTSK,CDH11,BGN,COL8A1,SMOC2,LRRC32,POSTN,MYLK,VCAN,SULF1,MYL9,PDGFRA,CALD1,DCN,COL11A1,COL1A2,MYADM,COL15A1,EFHD1,CCN2,CD248,VIM,MYH11,SFRP4,SRGN,GREM1,CCL2,TAGLN,COL3A1,GPR183,RARRES2,CXCL12,LDB2,SPARCL1,IL7R,VCAM1,ACTG2,PCP4,FRZB,COL6A3,PDLIM3,COL6A1,SPARC,COL5A1,ACTA2,TMEM119,CTHRC1,CRISPLD2,SFRP1,MMP9
GO:BP	cell migration	GO:0016477	1.37634e-11	10.8613	1498	85	31	21092	SERPINF1,CCL19,PODN,SFRP2,PDGFRB,CCL14,THY1,SMOC2,MYLK,PDE4B,VCAN,SULF1,PDGFRA,DCN,MYADM,CCN2,CD248,GREM1,CCL2,COL3A1,GPR183,RARRES2,CXCL12,LDB2,VCAM1,SPARC,COL5A1,ACTA2,CTHRC1,SFRP1,MMP9
GO:BP	multicellular organism development	GO:0007275	1.52498e-11	10.8167	4823	85	53	21092	SERPINF1,A2M,CCL19,PXDN,PCDH18,ACTC1,SFRP2,PDGFRB,COL5A2,THY1,CTSK,CDH11,BGN,COL8A1,SMOC2,MYLK,VCAN,SULF1,PDGFRA,CALD1,DCN,COL11A1,COL1A2,MYADM,COL15A1,EFHD1,CCN2,CD248,VIM,MYH11,SFRP4,SRGN,GREM1,CCL2,COL3A1,GPR183,RARRES2,CXCL12,LDB2,IL7R,VCAM1,PCP4,FRZB,PDLIM3,COL6A1,SPARC,COL5A1,ACTA2,TMEM119,CTHRC1,CRISPLD2,SFRP1,MMP9
GO:BP	animal organ development	GO:0048513	1.64078e-11	10.7849	3591	85	46	21092	SERPINF1,A2M,CCL19,PXDN,PCDH18,ACTC1,SFRP2,PDGFRB,COL5A2,THY1,CTSK,BGN,COL8A1,MYLK,SULF1,PDGFRA,DCN,COL11A1,COL1A2,CCN2,CD248,VIM,MYH11,SFRP4,SRGN,GREM1,CCL2,TAGLN,COL3A1,GPR183,RARRES2,CXCL12,LDB2,IL7R,VCAM1,ACTG2,FRZB,COL6A3,PDLIM3,COL5A1,ACTA2,TMEM119,CTHRC1,CRISPLD2,SFRP1,MMP9
GO:BP	cell adhesion	GO:0007155	2.0864e-11	10.6806	1521	85	31	21092	CCL19,PXDN,PCDH18,SFRP2,THY1,CD93,CDH11,COL8A1,LRRC32,POSTN,SRPX,VCAN,MYL9,PDGFRA,MYADM,ADAMDEC1,COL15A1,CCN2,COL6A2,SPON1,GREM1,CCL2,COL3A1,CXCL12,SPARCL1,IL7R,VCAM1,COL6A3,COL6A1,COL5A1,SFRP1
GO:BP	circulatory system development	GO:0072359	2.69714e-11	10.5691	1109	85	27	21092	SERPINF1,PXDN,ACTC1,SFRP2,PDGFRB,THY1,COL8A1,SMOC2,MYLK,SULF1,PDGFRA,CALD1,DCN,COL11A1,COL1A2,COL15A1,CCN2,MYH11,GREM1,CCL2,COL3A1,VCAM1,PDLIM3,SPARC,COL5A1,ACTA2,SFRP1
GO:BP	anatomical structure morphogenesis	GO:0009653	3.37659e-11	10.4715	2722	85	40	21092	SERPINF1,PXDN,ACTC1,SFRP2,PDGFRB,COL5A2,THY1,CDH11,COL8A1,SMOC2,MYLK,SULF1,MYL9,PDGFRA,CALD1,DCN,COL11A1,COL1A2,MYADM,COL15A1,CCN2,CD248,MYH11,SFRP4,GREM1,CCL2,COL3A1,CXCL12,IL7R,ACTG2,FRZB,COL6A1,SPARC,COL5A1,ACTA2,TMEM119,CTHRC1,CRISPLD2,SFRP1,MMP9
GO:BP	system development	GO:0048731	3.93301e-11	10.4053	4369	85	50	21092	SERPINF1,A2M,CCL19,PXDN,PCDH18,ACTC1,SFRP2,PDGFRB,COL5A2,THY1,CTSK,CDH11,BGN,COL8A1,SMOC2,MYLK,VCAN,SULF1,PDGFRA,CALD1,DCN,COL11A1,COL1A2,COL15A1,EFHD1,CCN2,CD248,VIM,MYH11,SFRP4,GREM1,CCL2,COL3A1,GPR183,RARRES2,CXCL12,LDB2,IL7R,VCAM1,PCP4,FRZB,PDLIM3,SPARC,COL5A1,ACTA2,TMEM119,CTHRC1,CRISPLD2,SFRP1,MMP9
GO:BP	anatomical structure formation involved in morphogenesis	GO:0048646	7.50639e-11	10.1246	1157	85	27	21092	SERPINF1,PXDN,ACTC1,SFRP2,PDGFRB,COL5A2,THY1,COL8A1,SMOC2,SULF1,MYL9,PDGFRA,CALD1,DCN,COL11A1,COL15A1,CCN2,MYH11,GREM1,CCL2,COL3A1,COL6A1,SPARC,COL5A1,CTHRC1,SFRP1,MMP9
GO:BP	blood vessel development	GO:0001568	8.77653e-11	10.0567	703	85	22	21092	SERPINF1,PXDN,SFRP2,PDGFRB,THY1,COL8A1,SMOC2,MYLK,SULF1,PDGFRA,CALD1,DCN,COL1A2,COL15A1,CCN2,GREM1,CCL2,COL3A1,SPARC,COL5A1,ACTA2,SFRP1
GO:BP	collagen fibril organization	GO:0030199	1.80516e-10	9.74348	64	85	10	21092	PXDN,SFRP2,COL5A2,LUM,COL11A1,COL1A2,GREM1,COL3A1,AEBP1,COL5A1
GO:BP	vasculature development	GO:0001944	2.09952e-10	9.67788	734	85	22	21092	SERPINF1,PXDN,SFRP2,PDGFRB,THY1,COL8A1,SMOC2,MYLK,SULF1,PDGFRA,CALD1,DCN,COL1A2,COL15A1,CCN2,GREM1,CCL2,COL3A1,SPARC,COL5A1,ACTA2,SFRP1
GO:BP	cell motility	GO:0048870	4.07706e-10	9.38965	1698	85	31	21092	SERPINF1,CCL19,PODN,SFRP2,PDGFRB,CCL14,THY1,SMOC2,MYLK,PDE4B,VCAN,SULF1,PDGFRA,DCN,MYADM,CCN2,CD248,GREM1,CCL2,COL3A1,GPR183,RARRES2,CXCL12,LDB2,VCAM1,SPARC,COL5A1,ACTA2,CTHRC1,SFRP1,MMP9
GO:BP	tissue development	GO:0009888	5.84045e-10	9.23355	1973	85	33	21092	ACTC1,SFRP2,PDGFRB,COL5A2,CTSK,BGN,COL8A1,POSTN,MYLK,SULF1,PDGFRA,COL11A1,COL1A2,MYADM,COL15A1,CCN2,VIM,MYH11,SFRP4,SRGN,GREM1,TAGLN,COL3A1,LDB2,ACTG2,FRZB,COL6A1,COL5A1,ACTA2,TMEM119,CTHRC1,SFRP1,MMP9
GO:BP	multicellular organismal process	GO:0032501	7.61378e-10	9.1184	7463	85	63	21092	SERPINF1,A2M,CNN1,CCL19,PXDN,PCDH18,ACTC1,SFRP2,PDGFRB,COL5A2,THY1,CTSK,CDH11,BGN,COL8A1,SMOC2,LUM,LRRC32,MYLK,CPA3,PDE4B,VCAN,SULF1,MYL9,PDGFRA,CALD1,DCN,COL11A1,COL1A2,MYADM,COL15A1,EFHD1,CCN2,CD248,VIM,KCNMB1,MYH11,SFRP4,SRGN,GREM1,CCL2,COL3A1,GPR183,RARRES2,ACKR1,CXCL12,LDB2,IL7R,VCAM1,ACTG2,PCP4,FRZB,PDLIM3,COL6A1,SPARC,COL5A1,ACTA2,TMEM119,CTHRC1,CRISPLD2,SFRP1,JCHAIN,MMP9
GO:BP	supramolecular fiber organization	GO:0097435	1.40302e-09	8.85294	807	85	22	21092	PXDN,ACTC1,SFRP2,PDGFRB,COL5A2,LUM,CLIP3,MYL9,PDGFRA,CALD1,COL11A1,COL1A2,MYADM,CCN2,VIM,MYH11,GREM1,COL3A1,CXCL12,AEBP1,COL5A1,SFRP1
GO:BP	regulation of cell migration	GO:0030334	2.41264e-09	8.61751	923	85	23	21092	SERPINF1,CCL19,PODN,SFRP2,PDGFRB,THY1,SMOC2,MYLK,SULF1,PDGFRA,DCN,MYADM,GREM1,CCL2,COL3A1,GPR183,RARRES2,CXCL12,LDB2,SPARC,ACTA2,SFRP1,MMP9
GO:BP	animal organ morphogenesis	GO:0009887	6.0465e-09	8.2185	1066	85	24	21092	ACTC1,SFRP2,PDGFRB,COL5A2,THY1,COL8A1,MYLK,SULF1,PDGFRA,DCN,COL11A1,COL1A2,CCN2,SFRP4,GREM1,CCL2,COL3A1,ACTG2,FRZB,COL5A1,ACTA2,TMEM119,CTHRC1,SFRP1
GO:BP	blood vessel morphogenesis	GO:0048514	8.13449e-09	8.08967	616	85	19	21092	SERPINF1,PXDN,SFRP2,PDGFRB,THY1,COL8A1,SMOC2,MYLK,SULF1,PDGFRA,CALD1,DCN,COL15A1,CCN2,GREM1,CCL2,COL3A1,SPARC,SFRP1
GO:BP	regulation of cell motility	GO:2000145	9.13115e-09	8.03947	985	85	23	21092	SERPINF1,CCL19,PODN,SFRP2,PDGFRB,THY1,SMOC2,MYLK,SULF1,PDGFRA,DCN,MYADM,GREM1,CCL2,COL3A1,GPR183,RARRES2,CXCL12,LDB2,SPARC,ACTA2,SFRP1,MMP9
GO:BP	skeletal system development	GO:0001501	1.02184e-08	7.99062	544	85	18	21092	SFRP2,COL5A2,CTSK,CDH11,BGN,VCAN,SULF1,PDGFRA,COL11A1,COL1A2,CCN2,SFRP4,GREM1,COL3A1,FRZB,TMEM119,SFRP1,MMP9
GO:BP	locomotion	GO:0040011	1.98627e-08	7.70196	1349	85	26	21092	SERPINF1,CCL19,PODN,SFRP2,PDGFRB,CCL14,THY1,SMOC2,MYLK,PDE4B,SULF1,PDGFRA,DCN,MYADM,GREM1,CCL2,COL3A1,GPR183,RARRES2,CXCL12,LDB2,VCAM1,SPARC,ACTA2,SFRP1,MMP9
GO:BP	regulation of locomotion	GO:0040012	2.26074e-08	7.64575	1030	85	23	21092	SERPINF1,CCL19,PODN,SFRP2,PDGFRB,THY1,SMOC2,MYLK,SULF1,PDGFRA,DCN,MYADM,GREM1,CCL2,COL3A1,GPR183,RARRES2,CXCL12,LDB2,SPARC,ACTA2,SFRP1,MMP9
GO:BP	angiogenesis	GO:0001525	6.26454e-08	7.20311	526	85	17	21092	SERPINF1,PXDN,SFRP2,PDGFRB,THY1,COL8A1,SMOC2,SULF1,PDGFRA,CALD1,DCN,COL15A1,CCN2,GREM1,CCL2,SPARC,SFRP1
GO:BP	ossification	GO:0001503	2.22274e-07	6.65311	415	85	15	21092	SFRP2,COL5A2,CTSK,CDH11,VCAN,COL11A1,COL1A2,CCN2,SRGN,GREM1,COL6A1,TMEM119,CTHRC1,SFRP1,MMP9
GO:BP	tube morphogenesis	GO:0035239	3.43007e-07	6.4647	863	85	20	21092	SERPINF1,PXDN,SFRP2,PDGFRB,THY1,COL8A1,SMOC2,MYLK,SULF1,PDGFRA,CALD1,DCN,COL15A1,CCN2,GREM1,CCL2,COL3A1,SPARC,CTHRC1,SFRP1
GO:BP	tube development	GO:0035295	3.80343e-07	6.41982	1076	85	22	21092	SERPINF1,PXDN,SFRP2,PDGFRB,THY1,COL8A1,SMOC2,MYLK,SULF1,PDGFRA,CALD1,DCN,COL15A1,CCN2,GREM1,CCL2,COL3A1,RARRES2,SPARC,CTHRC1,CRISPLD2,SFRP1
GO:BP	connective tissue development	GO:0061448	2.23756e-06	5.65023	274	85	12	21092	SFRP2,PDGFRB,CTSK,BGN,SULF1,COL11A1,CCN2,GREM1,COL3A1,FRZB,COL5A1,ACTA2
GO:BP	regulation of cell population proliferation	GO:0042127	2.50938e-06	5.60043	1683	85	26	21092	SERPINF1,CNN1,CCL19,PODN,SFRP2,PDGFRB,CCL14,LRRC32,SRPX,SULF1,PDGFRA,CCN2,CD248,SFRP4,GREM1,CCL2,GPR183,CXCL12,IL7R,VCAM1,FRZB,SPARC,TMEM119,CTHRC1,SFRP1,MMP9
GO:BP	cell differentiation	GO:0030154	3.46785e-06	5.45994	4256	85	42	21092	SERPINF1,A2M,CCL19,ACTC1,SFRP2,PDGFRB,COL5A2,THY1,CDH11,COL8A1,GAS1,VCAN,CLIP3,SULF1,MYL9,PDGFRA,COL11A1,MYADM,COL15A1,EFHD1,CCN2,VIM,MYH11,SFRP4,GREM1,CCL2,TAGLN,COL3A1,GPR183,RARRES2,CXCL12,IL7R,VCAM1,PCP4,FRZB,COL6A1,COL5A1,ACTA2,TMEM119,CTHRC1,SFRP1,MMP9
GO:BP	cell population proliferation	GO:0008283	3.76705e-06	5.424	1988	85	28	21092	SERPINF1,CNN1,CCL19,PODN,SFRP2,PDGFRB,CCL14,COL8A1,LRRC32,SRPX,SULF1,PDGFRA,CCN2,CD248,SFRP4,GREM1,CCL2,COL3A1,GPR183,CXCL12,IL7R,VCAM1,FRZB,SPARC,TMEM119,CTHRC1,SFRP1,MMP9
GO:BP	cellular developmental process	GO:0048869	4.14432e-06	5.38255	4280	85	42	21092	SERPINF1,A2M,CCL19,ACTC1,SFRP2,PDGFRB,COL5A2,THY1,CDH11,COL8A1,GAS1,VCAN,CLIP3,SULF1,MYL9,PDGFRA,COL11A1,MYADM,COL15A1,EFHD1,CCN2,VIM,MYH11,SFRP4,GREM1,CCL2,TAGLN,COL3A1,GPR183,RARRES2,CXCL12,IL7R,VCAM1,PCP4,FRZB,COL6A1,COL5A1,ACTA2,TMEM119,CTHRC1,SFRP1,MMP9
GO:BP	cell chemotaxis	GO:0060326	1.0414e-05	4.98238	314	85	12	21092	CCL19,PDGFRB,CCL14,SMOC2,PDE4B,PDGFRA,GREM1,CCL2,GPR183,RARRES2,CXCL12,VCAM1
GO:BP	response to organic substance	GO:0010033	1.36769e-05	4.86401	3034	85	34	21092	SERPINF1,A2M,CCL19,PXDN,SFRP2,PDGFRB,CCL14,COL5A2,SMOC2,LRRC32,POSTN,PDE4B,GAS1,SULF1,PDGFRA,DCN,COL1A2,CCN2,COL6A2,VIM,KCNMB1,SFRP4,GREM1,CCL2,COL3A1,RARRES2,ACKR1,CXCL12,IL7R,VCAM1,TIMP2,COL6A1,SFRP1,MMP9
GO:BP	cellular response to chemical stimulus	GO:0070887	1.55439e-05	4.80844	3049	85	34	21092	SERPINF1,CCL19,PXDN,SFRP2,PDGFRB,CCL14,COL5A2,SMOC2,LRRC32,POSTN,MYLK,PDE4B,GAS1,SULF1,PDGFRA,DCN,COL1A2,EFHD1,CCN2,VIM,KCNMB1,SFRP4,GREM1,CCL2,COL3A1,GPR183,RARRES2,ACKR1,CXCL12,IL7R,VCAM1,COL6A1,SFRP1,MMP9
GO:BP	response to endogenous stimulus	GO:0009719	2.13073e-05	4.67147	1592	85	24	21092	SERPINF1,A2M,CCL19,SFRP2,PDGFRB,COL5A2,SMOC2,LRRC32,PDE4B,SULF1,PDGFRA,COL1A2,CCN2,VIM,SFRP4,GREM1,CCL2,COL3A1,RARRES2,CXCL12,VCAM1,TIMP2,COL6A1,SFRP1
GO:BP	cellular response to growth factor stimulus	GO:0071363	2.13632e-05	4.67033	673	85	16	21092	SFRP2,PDGFRB,SMOC2,LRRC32,GAS1,SULF1,PDGFRA,DCN,COL1A2,CCN2,SFRP4,GREM1,CCL2,COL3A1,VCAM1,SFRP1
GO:BP	response to growth factor	GO:0070848	3.85775e-05	4.41367	702	85	16	21092	SFRP2,PDGFRB,SMOC2,LRRC32,GAS1,SULF1,PDGFRA,DCN,COL1A2,CCN2,SFRP4,GREM1,CCL2,COL3A1,VCAM1,SFRP1
GO:BP	negative regulation of cell migration	GO:0030336	4.64759e-05	4.33277	287	85	11	21092	SERPINF1,PODN,SFRP2,THY1,SULF1,DCN,GREM1,CCL2,COL3A1,CXCL12,SFRP1
GO:BP	cellular response to organic substance	GO:0071310	5.98997e-05	4.22258	2405	85	29	21092	SERPINF1,CCL19,PXDN,SFRP2,PDGFRB,CCL14,COL5A2,SMOC2,LRRC32,PDE4B,GAS1,SULF1,PDGFRA,DCN,COL1A2,CCN2,VIM,KCNMB1,SFRP4,GREM1,CCL2,COL3A1,RARRES2,ACKR1,CXCL12,IL7R,VCAM1,COL6A1,SFRP1
GO:BP	negative regulation of cell motility	GO:2000146	8.09801e-05	4.09162	303	85	11	21092	SERPINF1,PODN,SFRP2,THY1,SULF1,DCN,GREM1,CCL2,COL3A1,CXCL12,SFRP1
GO:BP	endodermal cell differentiation	GO:0035987	9.47549e-05	4.0234	49	85	6	21092	COL5A2,COL8A1,COL11A1,COL6A1,COL5A1,MMP9
GO:BP	cell surface receptor signaling pathway	GO:0007166	0.000136027	3.86638	2816	85	31	21092	CCL19,PXDN,SFRP2,PDGFRB,CCL14,THY1,SMOC2,LRRC32,POSTN,PDE4B,SRPX,GAS1,SULF1,PDGFRA,DCN,COL1A2,MS4A6A,CCN2,VIM,SFRP4,GREM1,CCL2,COL3A1,RARRES2,ACKR1,CXCL12,IL7R,FRZB,CTHRC1,SFRP1,MMP9
GO:BP	gastrulation	GO:0007369	0.000167756	3.77532	191	85	9	21092	SFRP2,COL5A2,COL8A1,COL11A1,MYADM,COL6A1,COL5A1,SFRP1,MMP9
GO:BP	negative regulation of locomotion	GO:0040013	0.000252682	3.59743	339	85	11	21092	SERPINF1,PODN,SFRP2,THY1,SULF1,DCN,GREM1,CCL2,COL3A1,CXCL12,SFRP1
GO:BP	endoderm formation	GO:0001706	0.000266447	3.57439	58	85	6	21092	COL5A2,COL8A1,COL11A1,COL6A1,COL5A1,MMP9
GO:BP	cartilage development	GO:0051216	0.000294473	3.53096	204	85	9	21092	SFRP2,CTSK,BGN,SULF1,COL11A1,CCN2,GREM1,COL3A1,FRZB
GO:BP	embryonic morphogenesis	GO:0048598	0.00034688	3.45982	616	85	14	21092	SFRP2,COL5A2,COL8A1,SULF1,PDGFRA,COL11A1,MYADM,GREM1,FRZB,COL6A1,COL5A1,CTHRC1,SFRP1,MMP9
GO:BP	collagen metabolic process	GO:0032963	0.000369717	3.43213	101	85	7	21092	PDGFRB,CTSK,COL1A2,CCN2,VIM,COL5A1,MMP9
GO:BP	cellular response to vascular endothelial growth factor stimulus	GO:0035924	0.000399517	3.39846	62	85	6	21092	PDGFRB,SMOC2,GAS1,PDGFRA,DCN,VCAM1
GO:BP	cellular response to endogenous stimulus	GO:0071495	0.000628014	3.20203	1348	85	20	21092	SERPINF1,SFRP2,PDGFRB,COL5A2,SMOC2,LRRC32,PDE4B,SULF1,PDGFRA,COL1A2,CCN2,VIM,SFRP4,GREM1,CCL2,COL3A1,RARRES2,VCAM1,COL6A1,SFRP1
GO:BP	regulation of chemotaxis	GO:0050920	0.000650674	3.18664	224	85	9	21092	CCL19,PDGFRB,SMOC2,PDGFRA,GREM1,CCL2,GPR183,RARRES2,CXCL12
GO:BP	positive regulation of response to stimulus	GO:0048584	0.000692523	3.15957	2214	85	26	21092	A2M,CCL19,SFRP2,PDGFRB,CCL14,THY1,SMOC2,MYLK,PDE4B,SRPX,SULF1,PDGFRA,DCN,CCN2,SFRP4,GREM1,C7,CCL2,COL3A1,GPR183,RARRES2,CXCL12,IL7R,ACTA2,SFRP1,MMP9
GO:BP	negative regulation of cellular process	GO:0048523	0.0011195	2.95097	4749	85	40	21092	SERPINF1,CNN1,CCL19,PODN,PXDN,ACTC1,SFRP2,PDGFRB,COL5A2,THY1,LRRC32,PDE4B,SRPX,GAS1,CLIP3,SULF1,PDGFRA,DCN,MYADM,ADAMDEC1,CCN2,SPON1,VIM,SFRP4,GREM1,CCL2,COL3A1,CXCL12,LDB2,AEBP1,IL7R,MEG3,FRZB,TIMP2,SPARC,COL5A1,TMEM119,CTHRC1,SFRP1,MMP9
GO:BP	leukocyte migration	GO:0050900	0.00121853	2.91416	397	85	11	21092	CCL19,CCL14,THY1,PDE4B,GREM1,CCL2,GPR183,RARRES2,CXCL12,VCAM1,MMP9
GO:BP	mesenchyme migration	GO:0090131	0.00136518	2.86481	5	85	3	21092	ACTC1,ACTG2,ACTA2
GO:BP	formation of primary germ layer	GO:0001704	0.00158591	2.79972	125	85	7	21092	SFRP2,COL5A2,COL8A1,COL11A1,COL6A1,COL5A1,MMP9
GO:BP	regulation of developmental process	GO:0050793	0.0020043	2.69804	2499	85	27	21092	SERPINF1,CCL19,SFRP2,COL5A2,THY1,CTSK,SMOC2,SULF1,PDGFRA,DCN,MYADM,CCN2,SFRP4,SRGN,GREM1,CCL2,RARRES2,CXCL12,IL7R,PCP4,FRZB,SPARC,COL5A1,TMEM119,CTHRC1,SFRP1,MMP9
GO:BP	positive regulation of cell population proliferation	GO:0008284	0.00245932	2.60918	954	85	16	21092	CCL19,SFRP2,PDGFRB,CCL14,PDGFRA,CCN2,CD248,GREM1,GPR183,CXCL12,IL7R,VCAM1,TMEM119,CTHRC1,SFRP1,MMP9
GO:BP	endoderm development	GO:0007492	0.00263999	2.5784	85	85	6	21092	COL5A2,COL8A1,COL11A1,COL6A1,COL5A1,MMP9
GO:BP	negative regulation of non-canonical Wnt signaling pathway	GO:2000051	0.0027224	2.56505	6	85	3	21092	SFRP2,SFRP4,SFRP1
GO:BP	positive regulation of cell migration	GO:0030335	0.00285013	2.54514	527	85	12	21092	CCL19,PDGFRB,THY1,SMOC2,MYLK,PDGFRA,MYADM,RARRES2,CXCL12,SPARC,ACTA2,MMP9
GO:BP	tissue morphogenesis	GO:0048729	0.00302397	2.51942	631	85	13	21092	ACTC1,SFRP2,MYLK,SULF1,COL11A1,GREM1,COL3A1,ACTG2,FRZB,COL5A1,ACTA2,CTHRC1,SFRP1
GO:BP	actomyosin structure organization	GO:0031032	0.00306518	2.51354	199	85	8	21092	CNN1,ACTC1,PDGFRB,MYL9,PDGFRA,CCN2,MYH11,SFRP1
GO:BP	enzyme-linked receptor protein signaling pathway	GO:0007167	0.00331196	2.47991	976	85	16	21092	SFRP2,PDGFRB,SMOC2,LRRC32,SULF1,PDGFRA,DCN,COL1A2,CCN2,VIM,SFRP4,GREM1,COL3A1,RARRES2,SFRP1,MMP9
GO:BP	response to stimulus	GO:0050896	0.00361242	2.4422	9000	85	58	21092	SERPINF1,A2M,CCL19,PXDN,SFRP2,PDGFRB,CCL14,COL5A2,THY1,CTSK,SMOC2,LRRC32,POSTN,MYLK,GNG11,PDE4B,SRPX,GAS1,SULF1,MYL9,PDGFRA,DCN,COL11A1,COL1A2,MYADM,ADAMDEC1,COL15A1,EFHD1,MS4A6A,CCN2,COL6A2,VIM,KCNMB1,SFRP4,SRGN,GREM1,C7,CCL2,TPSAB1,COL3A1,PTGDS,GPR183,RARRES2,ACKR1,CXCL12,SPARCL1,IL7R,VCAM1,PCP4,FRZB,TIMP2,COL6A1,COL5A1,ACTA2,CTHRC1,SFRP1,JCHAIN,MMP9
GO:BP	response to oxygen-containing compound	GO:1901700	0.00384782	2.41479	1655	85	21	21092	SERPINF1,A2M,CCL19,PDGFRB,COL5A2,POSTN,PDE4B,PDGFRA,COL1A2,CCN2,COL6A2,VIM,KCNMB1,CCL2,COL3A1,RARRES2,CXCL12,VCAM1,COL6A1,SFRP1,MMP9
GO:BP	response to chemical	GO:0042221	0.00396992	2.40122	4383	85	37	21092	SERPINF1,A2M,CCL19,PXDN,SFRP2,PDGFRB,CCL14,COL5A2,SMOC2,LRRC32,POSTN,MYLK,PDE4B,GAS1,SULF1,PDGFRA,DCN,COL1A2,EFHD1,CCN2,COL6A2,VIM,KCNMB1,SFRP4,GREM1,CCL2,COL3A1,GPR183,RARRES2,ACKR1,CXCL12,IL7R,VCAM1,TIMP2,COL6A1,SFRP1,MMP9
GO:BP	muscle structure development	GO:0061061	0.00464483	2.33303	656	85	13	21092	ACTC1,PDGFRB,MYLK,MYL9,PDGFRA,COL11A1,MYH11,GREM1,TAGLN,COL3A1,COL6A3,PDLIM3,TMEM119
GO:BP	regulation of multicellular organismal development	GO:2000026	0.00471536	2.32649	1394	85	19	21092	SERPINF1,CCL19,SFRP2,THY1,CTSK,SMOC2,SULF1,DCN,CCN2,SFRP4,SRGN,GREM1,CXCL12,IL7R,FRZB,SPARC,TMEM119,SFRP1,MMP9
GO:BP	positive regulation of cell motility	GO:2000147	0.00478581	2.32004	554	85	12	21092	CCL19,PDGFRB,THY1,SMOC2,MYLK,PDGFRA,MYADM,RARRES2,CXCL12,SPARC,ACTA2,MMP9
GO:BP	embryo development	GO:0009790	0.00508482	2.29372	1135	85	17	21092	A2M,SFRP2,COL5A2,COL8A1,SULF1,PDGFRA,COL11A1,MYADM,GREM1,COL3A1,RARRES2,FRZB,COL6A1,COL5A1,CTHRC1,SFRP1,MMP9
GO:BP	positive regulation of ERK1 and ERK2 cascade	GO:0070374	0.00509353	2.29298	213	85	8	21092	CCL19,PDGFRB,CCL14,PDGFRA,CCN2,CCL2,GPR183,ACTA2
GO:BP	regulation of biological process	GO:0050789	0.00540966	2.26683	12361	85	70	21092	SERPINF1,A2M,CNN1,CCL19,PODN,PXDN,ACTC1,SFRP2,PDGFRB,CCL14,COL5A2,THY1,CTSK,CDH11,COL8A1,SMOC2,LUM,LRRC32,POSTN,MYLK,GNG11,PDE4B,SRPX,GAS1,CLIP3,SULF1,MYL9,PDGFRA,DCN,COL1A2,MYADM,ADAMDEC1,COL15A1,EFHD1,MS4A6A,CCN2,CD248,SPON1,VIM,KCNMB1,SFRP4,SRGN,GREM1,C7,CCL2,COL3A1,GPR183,RARRES2,ACKR1,CXCL12,LDB2,AEBP1,SPARCL1,COX7A1,IL7R,VCAM1,ACTG2,MEG3,PCP4,FRZB,COL6A3,TIMP2,SPARC,COL5A1,ACTA2,TMEM119,CTH…
GO:BP	positive regulation of biological process	GO:0048518	0.00588206	2.23047	6309	85	46	21092	SERPINF1,A2M,CCL19,ACTC1,SFRP2,PDGFRB,CCL14,THY1,COL8A1,SMOC2,LUM,LRRC32,MYLK,PDE4B,SRPX,CLIP3,SULF1,PDGFRA,DCN,MYADM,CCN2,CD248,SPON1,VIM,KCNMB1,SFRP4,GREM1,C7,CCL2,COL3A1,GPR183,RARRES2,CXCL12,LDB2,IL7R,VCAM1,ACTG2,PCP4,FRZB,SPARC,ACTA2,TMEM119,CTHRC1,SFRP1,JCHAIN,MMP9
GO:BP	positive regulation of locomotion	GO:0040017	0.00641636	2.19271	570	85	12	21092	CCL19,PDGFRB,THY1,SMOC2,MYLK,PDGFRA,MYADM,RARRES2,CXCL12,SPARC,ACTA2,MMP9
GO:BP	negative regulation of biological process	GO:0048519	0.00713564	2.14657	5918	85	44	21092	SERPINF1,A2M,CNN1,CCL19,PODN,PXDN,ACTC1,SFRP2,PDGFRB,COL5A2,THY1,CTSK,LRRC32,PDE4B,SRPX,GAS1,CLIP3,SULF1,PDGFRA,DCN,MYADM,ADAMDEC1,CCN2,SPON1,VIM,SFRP4,SRGN,GREM1,CCL2,COL3A1,CXCL12,LDB2,AEBP1,IL7R,MEG3,FRZB,COL6A3,TIMP2,SPARC,COL5A1,TMEM119,CTHRC1,SFRP1,MMP9
GO:BP	regulation of cell differentiation	GO:0045595	0.00799057	2.09742	1587	85	20	21092	SERPINF1,CCL19,SFRP2,COL5A2,THY1,PDGFRA,MYADM,CCN2,SFRP4,GREM1,RARRES2,CXCL12,IL7R,PCP4,FRZB,COL5A1,TMEM119,CTHRC1,SFRP1,MMP9
GO:BP	negative regulation of developmental process	GO:0051093	0.00887042	2.05206	929	85	15	21092	SERPINF1,SFRP2,COL5A2,THY1,CTSK,SULF1,DCN,SRGN,GREM1,FRZB,SPARC,COL5A1,TMEM119,SFRP1,MMP9
GO:BP	actin filament-based process	GO:0030029	0.00903658	2.044	811	85	14	21092	CNN1,ACTC1,PDGFRB,PDE4B,MYL9,PDGFRA,CALD1,MYADM,CCN2,MYH11,CXCL12,PDLIM3,ACTA2,SFRP1
GO:BP	skeletal system morphogenesis	GO:0048705	0.00929002	2.03198	231	85	8	21092	PDGFRA,COL11A1,CCN2,SFRP4,GREM1,COL3A1,TMEM119,SFRP1
GO:BP	negative regulation of response to stimulus	GO:0048585	0.00938951	2.02736	1604	85	20	21092	SERPINF1,A2M,PXDN,SFRP2,THY1,PDE4B,SULF1,PDGFRA,DCN,MYADM,SFRP4,GREM1,CCL2,COL3A1,CXCL12,IL7R,FRZB,CTHRC1,SFRP1,MMP9
GO:BP	tissue migration	GO:0090130	0.0095847	2.01842	310	85	9	21092	SERPINF1,ACTC1,SMOC2,DCN,GREM1,ACTG2,SPARC,ACTA2,MMP9
GO:BP	sensory organ development	GO:0007423	0.00995254	2.00207	595	85	12	21092	SERPINF1,PXDN,PDGFRB,COL5A2,THY1,COL8A1,PDGFRA,COL11A1,VIM,FRZB,COL5A1,CTHRC1
GO:BP	regulation of response to stimulus	GO:0048583	0.00997918	2.00091	3970	85	34	21092	SERPINF1,A2M,CCL19,PXDN,SFRP2,PDGFRB,CCL14,THY1,SMOC2,POSTN,MYLK,PDE4B,SRPX,GAS1,SULF1,PDGFRA,DCN,MYADM,EFHD1,CCN2,SFRP4,GREM1,C7,CCL2,COL3A1,GPR183,RARRES2,CXCL12,IL7R,FRZB,ACTA2,CTHRC1,SFRP1,MMP9
GO:BP	regulation of osteoblast proliferation	GO:0033688	0.0101546	1.99334	28	85	4	21092	GREM1,TMEM119,CTHRC1,SFRP1
GO:BP	negative regulation of cell population proliferation	GO:0008285	0.0111788	1.9516	711	85	13	21092	SERPINF1,CNN1,PODN,SFRP2,LRRC32,SRPX,SULF1,SFRP4,GREM1,CCL2,FRZB,SPARC,SFRP1
GO:BP	leukocyte chemotaxis	GO:0030595	0.0119347	1.92319	239	85	8	21092	CCL19,CCL14,PDE4B,GREM1,CCL2,GPR183,RARRES2,CXCL12
GO:BP	chemotaxis	GO:0006935	0.0151071	1.82082	620	85	12	21092	CCL19,PDGFRB,CCL14,SMOC2,PDE4B,PDGFRA,GREM1,CCL2,GPR183,RARRES2,CXCL12,VCAM1
GO:BP	taxis	GO:0042330	0.0156062	1.8067	622	85	12	21092	CCL19,PDGFRB,CCL14,SMOC2,PDE4B,PDGFRA,GREM1,CCL2,GPR183,RARRES2,CXCL12,VCAM1
GO:BP	myofibril assembly	GO:0030239	0.0162809	1.78832	67	85	5	21092	ACTC1,PDGFRB,MYL9,PDGFRA,MYH11
GO:BP	positive regulation of signal transduction	GO:0009967	0.0170802	1.76751	1523	85	19	21092	CCL19,SFRP2,PDGFRB,CCL14,SMOC2,SRPX,SULF1,PDGFRA,DCN,CCN2,SFRP4,GREM1,CCL2,COL3A1,GPR183,IL7R,ACTA2,SFRP1,MMP9
GO:BP	regulation of signal transduction	GO:0009966	0.0172746	1.76259	2968	85	28	21092	CCL19,PXDN,SFRP2,PDGFRB,CCL14,THY1,SMOC2,POSTN,PDE4B,SRPX,GAS1,SULF1,PDGFRA,DCN,MYADM,CCN2,SFRP4,GREM1,CCL2,COL3A1,GPR183,CXCL12,IL7R,FRZB,ACTA2,CTHRC1,SFRP1,MMP9
GO:BP	striated muscle cell development	GO:0055002	0.0175176	1.75652	68	85	5	21092	ACTC1,PDGFRB,MYL9,PDGFRA,MYH11
GO:BP	chondrocyte differentiation	GO:0002062	0.0178925	1.74733	118	85	6	21092	SFRP2,SULF1,COL11A1,CCN2,GREM1,COL3A1
GO:BP	monocyte chemotaxis	GO:0002548	0.0188267	1.72523	69	85	5	21092	CCL19,CCL14,GREM1,CCL2,CXCL12
GO:BP	osteoblast proliferation	GO:0033687	0.0199852	1.69929	33	85	4	21092	GREM1,TMEM119,CTHRC1,SFRP1
GO:BP	response to amino acid	GO:0043200	0.0206693	1.68467	121	85	6	21092	COL5A2,PDGFRA,COL1A2,CCN2,COL3A1,COL6A1
GO:BP	regulation of cell communication	GO:0010646	0.0219774	1.65802	3363	85	30	21092	CCL19,PXDN,SFRP2,PDGFRB,CCL14,THY1,CDH11,SMOC2,LRRC32,POSTN,PDE4B,SRPX,GAS1,SULF1,PDGFRA,DCN,MYADM,CCN2,SFRP4,GREM1,CCL2,COL3A1,GPR183,CXCL12,IL7R,FRZB,ACTA2,CTHRC1,SFRP1,MMP9
GO:BP	positive regulation of cell differentiation	GO:0045597	0.0220325	1.65694	877	85	14	21092	SERPINF1,CCL19,SFRP2,MYADM,CCN2,SFRP4,RARRES2,CXCL12,IL7R,PCP4,FRZB,TMEM119,CTHRC1,SFRP1
GO:BP	muscle contraction	GO:0006936	0.0221481	1.65466	344	85	9	21092	CNN1,MYLK,PDE4B,SULF1,MYL9,CALD1,CCN2,MYH11,ACTA2
GO:BP	cell activation	GO:0001775	0.0234639	1.6296	1138	85	16	21092	CCL19,PDGFRB,THY1,CD93,LRRC32,MYL9,PDGFRA,CCN2,CCL2,COL3A1,PTGDS,GPR183,IL7R,VCAM1,ACTA2,SFRP1
GO:BP	regulation of signaling	GO:0023051	0.023478	1.62934	3374	85	30	21092	CCL19,PXDN,SFRP2,PDGFRB,CCL14,THY1,CDH11,SMOC2,LRRC32,POSTN,PDE4B,SRPX,GAS1,SULF1,PDGFRA,DCN,MYADM,CCN2,SFRP4,GREM1,CCL2,COL3A1,GPR183,CXCL12,IL7R,FRZB,ACTA2,CTHRC1,SFRP1,MMP9
GO:BP	immune system process	GO:0002376	0.0236424	1.62631	2842	85	27	21092	A2M,CCL19,PXDN,SFRP2,CCL14,THY1,CTSK,CD93,LRRC32,PDE4B,PDGFRA,ADAMDEC1,CD248,VIM,GREM1,C7,CCL2,COL3A1,PTGDS,GPR183,RARRES2,CXCL12,IL7R,VCAM1,SFRP1,JCHAIN,MMP9
GO:BP	regulation of cell adhesion	GO:0030155	0.0281238	1.55093	775	85	13	21092	CCL19,SFRP2,THY1,COL8A1,LRRC32,MYADM,ADAMDEC1,GREM1,CCL2,CXCL12,IL7R,VCAM1,SFRP1
GO:BP	biological regulation	GO:0065007	0.0294336	1.53116	13096	85	71	21092	SERPINF1,A2M,CNN1,CCL19,PODN,PXDN,ACTC1,SFRP2,PDGFRB,CCL14,COL5A2,THY1,CTSK,CDH11,COL8A1,SMOC2,LUM,LRRC32,POSTN,MYLK,CPA3,GNG11,PDE4B,SRPX,GAS1,CLIP3,SULF1,MYL9,PDGFRA,DCN,COL1A2,MYADM,ADAMDEC1,COL15A1,EFHD1,MS4A6A,CCN2,CD248,SPON1,VIM,KCNMB1,SFRP4,SRGN,GREM1,C7,CCL2,COL3A1,GPR183,RARRES2,ACKR1,CXCL12,LDB2,AEBP1,SPARCL1,COX7A1,IL7R,VCAM1,ACTG2,MEG3,PCP4,FRZB,COL6A3,TIMP2,SPARC,COL5A1,ACTA2,TMEM11…
GO:BP	negative regulation of multicellular organismal process	GO:0051241	0.0322951	1.49086	1035	85	15	21092	SERPINF1,SFRP2,THY1,CTSK,LRRC32,PDE4B,SULF1,PDGFRA,DCN,SRGN,GREM1,FRZB,SPARC,TMEM119,SFRP1
GO:BP	negative regulation of planar cell polarity pathway involved in axis elongation	GO:2000041	0.034892	1.45727	2	85	2	21092	SFRP2,SFRP1
GO:BP	regulation of planar cell polarity pathway involved in axis elongation	GO:2000040	0.034892	1.45727	2	85	2	21092	SFRP2,SFRP1
GO:BP	regulation of multicellular organismal process	GO:0051239	0.0408911	1.38837	2753	85	26	21092	SERPINF1,CNN1,CCL19,SFRP2,THY1,CTSK,SMOC2,LUM,LRRC32,PDE4B,SULF1,MYL9,PDGFRA,DCN,CCN2,SFRP4,SRGN,GREM1,ACKR1,CXCL12,IL7R,FRZB,SPARC,TMEM119,SFRP1,MMP9
GO:BP	cellular response to amino acid stimulus	GO:0071230	0.0413265	1.38377	81	85	5	21092	COL5A2,PDGFRA,COL1A2,COL3A1,COL6A1
GO:BP	mononuclear cell migration	GO:0071674	0.0417885	1.37894	205	85	7	21092	CCL19,CCL14,GREM1,CCL2,GPR183,RARRES2,CXCL12
GO:BP	response to acid chemical	GO:0001101	0.0419892	1.37686	137	85	6	21092	COL5A2,PDGFRA,COL1A2,CCN2,COL3A1,COL6A1
GO:BP	negative regulation of canonical Wnt signaling pathway	GO:0090090	0.0437574	1.35895	138	85	6	21092	SFRP2,SFRP4,GREM1,FRZB,CTHRC1,SFRP1
GO:BP	positive regulation of developmental process	GO:0051094	0.0441217	1.35535	1337	85	17	21092	SERPINF1,CCL19,SFRP2,SMOC2,DCN,MYADM,CCN2,SFRP4,GREM1,RARRES2,CXCL12,IL7R,PCP4,FRZB,TMEM119,CTHRC1,SFRP1
GO:BP	transmembrane receptor protein serine/threonine kinase signaling pathway	GO:0007178	0.0448403	1.34833	376	85	9	21092	SFRP2,LRRC32,SULF1,COL1A2,VIM,SFRP4,GREM1,COL3A1,SFRP1
GO:BP	regulation of angiogenesis	GO:0045765	0.0461774	1.33557	288	85	8	21092	SERPINF1,SFRP2,SMOC2,SULF1,DCN,GREM1,SPARC,SFRP1
GO:BP	negative regulation of epithelial cell proliferation	GO:0050680	0.0474739	1.32355	140	85	6	21092	SERPINF1,SFRP2,SULF1,CCL2,SPARC,SFRP1
GO:BP	positive regulation of cell adhesion	GO:0045785	0.0475594	1.32276	477	85	10	21092	CCL19,SFRP2,THY1,COL8A1,MYADM,CCL2,CXCL12,IL7R,VCAM1,SFRP1
GO:BP	heart development	GO:0007507	0.0476846	1.32162	583	85	11	21092	ACTC1,SFRP2,PDGFRB,PDGFRA,COL11A1,MYH11,GREM1,COL3A1,VCAM1,PDLIM3,COL5A1
GO:BP	establishment of planar polarity involved in neural tube closure	GO:0090177	0.0484047	1.31511	14	85	3	21092	SFRP2,CTHRC1,SFRP1
GO:BP	positive regulation of cell death	GO:0010942	0.0484421	1.31478	584	85	11	21092	SFRP2,PDGFRB,SRPX,CLIP3,CCN2,CD248,SFRP4,CCL2,FRZB,SFRP1,MMP9
GO:BP	cardiocyte differentiation	GO:0035051	0.0494252	1.30605	141	85	6	21092	ACTC1,PDGFRB,PDGFRA,MYH11,GREM1,VCAM1
GO:CC	collagen-containing extracellular matrix	GO:0062023	3.01762e-39	38.5203	429	87	38	21690	SERPINF1,A2M,PODN,PXDN,SFRP2,COL5A2,BGN,COL8A1,SMOC2,LUM,POSTN,CPA3,SRPX,VCAN,SULF1,DCN,COL11A1,COL1A2,ADAMDEC1,COL15A1,CCN2,COL6A2,SPON1,GREM1,TPSAB1,COL3A1,RARRES2,CXCL12,AEBP1,SPARCL1,COL6A3,TIMP2,COL6A1,SPARC,COL5A1,CTHRC1,SFRP1,MMP9
GO:CC	extracellular matrix	GO:0031012	3.15461e-39	38.5011	565	87	41	21690	SERPINF1,A2M,PODN,PXDN,SFRP2,COL5A2,BGN,COL8A1,SMOC2,LUM,LRRC32,POSTN,CPA3,SRPX,VCAN,SULF1,DCN,COL11A1,COL1A2,ADAMDEC1,COL15A1,CCN2,COL6A2,CD248,SPON1,GREM1,TPSAB1,COL3A1,RARRES2,CXCL12,AEBP1,SPARCL1,COL6A3,TIMP2,COL6A1,SPARC,COL5A1,CTHRC1,CRISPLD2,SFRP1,MMP9
GO:CC	external encapsulating structure	GO:0030312	3.39375e-39	38.4693	566	87	41	21690	SERPINF1,A2M,PODN,PXDN,SFRP2,COL5A2,BGN,COL8A1,SMOC2,LUM,LRRC32,POSTN,CPA3,SRPX,VCAN,SULF1,DCN,COL11A1,COL1A2,ADAMDEC1,COL15A1,CCN2,COL6A2,CD248,SPON1,GREM1,TPSAB1,COL3A1,RARRES2,CXCL12,AEBP1,SPARCL1,COL6A3,TIMP2,COL6A1,SPARC,COL5A1,CTHRC1,CRISPLD2,SFRP1,MMP9
GO:CC	extracellular space	GO:0005615	2.49302e-22	21.6033	3368	87	56	21690	SERPINF1,A2M,CCL19,PODN,PXDN,ACTC1,SFRP2,CCL14,COL5A2,THY1,CTSK,CDH11,BGN,COL8A1,SMOC2,LUM,LRRC32,POSTN,CPA3,VCAN,SULF1,DCN,COL11A1,COL1A2,COL15A1,CCN2,COL6A2,CD248,SPON1,VIM,MYH11,SFRP4,SRGN,GREM1,C7,CCL2,TPSAB1,COL3A1,RARRES2,CXCL12,AEBP1,SPARCL1,VCAM1,ACTG2,FRZB,COL6A3,TIMP2,COL6A1,SPARC,COL5A1,ACTA2,CTHRC1,CRISPLD2,SFRP1,JCHAIN,MMP9
GO:CC	extracellular region	GO:0005576	1.221e-21	20.9133	4302	87	61	21690	SERPINF1,A2M,CCL19,PODN,FNDC1,PXDN,ACTC1,SFRP2,CCL14,COL5A2,THY1,CTSK,CDH11,BGN,COL8A1,SMOC2,LUM,LRRC32,POSTN,MUCL1,CPA3,VCAN,SULF1,DCN,COL11A1,COL1A2,ADAMDEC1,COL15A1,CCN2,COL6A2,CD248,SPON1,VIM,MYH11,SFRP4,SRGN,GREM1,C7,CCL2,TPSAB1,COL3A1,PTGDS,RARRES2,CXCL12,AEBP1,SPARCL1,IL7R,VCAM1,ACTG2,FRZB,COL6A3,TIMP2,COL6A1,SPARC,COL5A1,ACTA2,CTHRC1,CRISPLD2,SFRP1,JCHAIN,MMP9
GO:CC	cell periphery	GO:0071944	6.92195e-19	18.1598	6270	87	68	21690	SERPINF1,A2M,PODN,PXDN,PCDH18,SFRP2,PDGFRB,COL5A2,THY1,CTSK,CD93,CDH11,BGN,COL8A1,SMOC2,LUM,LRRC32,POSTN,MYLK,MUCL1,CPA3,GNG11,PDE4B,SRPX,GAS1,VCAN,CLIP3,SULF1,MYL9,PDGFRA,CALD1,DCN,COL11A1,COL1A2,MYADM,ADAMDEC1,COL15A1,MS4A6A,CCN2,COL6A2,CD248,SPON1,VIM,KCNMB1,GREM1,C7,TPSAB1,COL3A1,GPR183,RARRES2,ACKR1,CXCL12,LDB2,AEBP1,SPARCL1,IL7R,VCAM1,ACTG2,COL6A3,TIMP2,COL6A1,SPARC,COL5A1,TMEM119,CTHRC1,CR…
GO:CC	collagen trimer	GO:0005581	7.99461e-13	12.0972	93	87	12	21690	COL5A2,COL8A1,LUM,COL11A1,COL1A2,COL15A1,COL6A2,COL3A1,COL6A3,COL6A1,COL5A1,CTHRC1
GO:CC	complex of collagen trimers	GO:0098644	6.71093e-10	9.17322	22	87	7	21690	COL5A2,COL8A1,LUM,COL11A1,COL1A2,COL3A1,COL5A1
GO:CC	fibrillar collagen trimer	GO:0005583	1.00226e-09	8.99902	12	87	6	21690	COL5A2,LUM,COL11A1,COL1A2,COL3A1,COL5A1
GO:CC	banded collagen fibril	GO:0098643	1.00226e-09	8.99902	12	87	6	21690	COL5A2,LUM,COL11A1,COL1A2,COL3A1,COL5A1
GO:CC	endoplasmic reticulum lumen	GO:0005788	1.0979e-07	6.95944	312	87	13	21690	COL5A2,COL8A1,VCAN,COL11A1,COL1A2,COL15A1,COL6A2,SPON1,COL3A1,SPARCL1,COL6A3,COL6A1,COL5A1
GO:CC	endomembrane system	GO:0012505	3.90866e-06	5.40797	4733	87	43	21690	A2M,GLT8D2,PXDN,PDGFRB,COL5A2,THY1,CTSK,CD93,BGN,COL8A1,LUM,POSTN,MUCL1,CPA3,PDE4B,SRPX,VCAN,CLIP3,SULF1,PDGFRA,DCN,COL11A1,COL1A2,COL15A1,MS4A6A,CCN2,COL6A2,SPON1,SRGN,COL3A1,PTGDS,RARRES2,ACKR1,SPARCL1,VCAM1,COL6A3,TIMP2,COL6A1,SPARC,COL5A1,TMEM119,CRISPLD2,MMP9
GO:CC	supramolecular polymer	GO:0099081	5.86886e-06	5.23145	1026	87	19	21690	ACTC1,COL5A2,COL8A1,LUM,PDE4B,CLIP3,MYL9,CALD1,COL11A1,COL1A2,VIM,MYH11,COL3A1,ACTG2,COL6A3,PDLIM3,COL6A1,COL5A1,ACTA2
GO:CC	vesicle	GO:0031982	1.29835e-05	4.88661	3973	87	38	21690	SERPINF1,A2M,PXDN,ACTC1,PDGFRB,THY1,CTSK,CD93,CDH11,BGN,LUM,CPA3,PDE4B,CLIP3,COL1A2,COL15A1,COL6A2,CD248,VIM,MYH11,SRGN,C7,RARRES2,ACKR1,CXCL12,AEBP1,IL7R,VCAM1,ACTG2,COL6A3,TIMP2,COL6A1,SPARC,ACTA2,CRISPLD2,SFRP1,JCHAIN,MMP9
GO:CC	cell surface	GO:0009986	1.35164e-05	4.86914	966	87	18	21690	PXDN,PDGFRB,THY1,CTSK,CD93,BGN,LRRC32,SRPX,SULF1,PDGFRA,CD248,SFRP4,GREM1,CXCL12,IL7R,VCAM1,SPARC,SFRP1
GO:CC	supramolecular fiber	GO:0099512	2.93336e-05	4.53263	1017	87	18	21690	ACTC1,COL5A2,LUM,PDE4B,CLIP3,MYL9,CALD1,COL11A1,COL1A2,VIM,MYH11,COL3A1,ACTG2,COL6A3,PDLIM3,COL6A1,COL5A1,ACTA2
GO:CC	extracellular exosome	GO:0070062	3.69046e-05	4.43292	2108	87	26	21690	SERPINF1,A2M,PXDN,ACTC1,THY1,CDH11,BGN,LUM,COL1A2,COL15A1,COL6A2,CD248,VIM,MYH11,C7,CXCL12,AEBP1,VCAM1,ACTG2,COL6A3,COL6A1,ACTA2,CRISPLD2,SFRP1,JCHAIN,MMP9
GO:CC	basement membrane	GO:0005604	4.5676e-05	4.34031	99	87	7	21690	SERPINF1,PXDN,COL8A1,SMOC2,COL15A1,SPARC,COL5A1
GO:CC	extracellular vesicle	GO:1903561	4.62197e-05	4.33517	2132	87	26	21690	SERPINF1,A2M,PXDN,ACTC1,THY1,CDH11,BGN,LUM,COL1A2,COL15A1,COL6A2,CD248,VIM,MYH11,C7,CXCL12,AEBP1,VCAM1,ACTG2,COL6A3,COL6A1,ACTA2,CRISPLD2,SFRP1,JCHAIN,MMP9
GO:CC	extracellular organelle	GO:0043230	4.66517e-05	4.33113	2133	87	26	21690	SERPINF1,A2M,PXDN,ACTC1,THY1,CDH11,BGN,LUM,COL1A2,COL15A1,COL6A2,CD248,VIM,MYH11,C7,CXCL12,AEBP1,VCAM1,ACTG2,COL6A3,COL6A1,ACTA2,CRISPLD2,SFRP1,JCHAIN,MMP9
GO:CC	extracellular membrane-bounded organelle	GO:0065010	4.66517e-05	4.33113	2133	87	26	21690	SERPINF1,A2M,PXDN,ACTC1,THY1,CDH11,BGN,LUM,COL1A2,COL15A1,COL6A2,CD248,VIM,MYH11,C7,CXCL12,AEBP1,VCAM1,ACTG2,COL6A3,COL6A1,ACTA2,CRISPLD2,SFRP1,JCHAIN,MMP9
GO:CC	collagen type XI trimer	GO:0005592	0.000196112	3.7075	5	87	3	21690	COL5A2,COL11A1,COL5A1
GO:CC	supramolecular complex	GO:0099080	0.000550379	3.25934	1377	87	19	21690	ACTC1,COL5A2,COL8A1,LUM,PDE4B,CLIP3,MYL9,CALD1,COL11A1,COL1A2,VIM,MYH11,COL3A1,ACTG2,COL6A3,PDLIM3,COL6A1,COL5A1,ACTA2
GO:CC	lysosomal lumen	GO:0043202	0.000919872	3.03627	99	87	6	21690	PDGFRB,CTSK,BGN,LUM,VCAN,DCN
GO:CC	collagen beaded filament	GO:0098647	0.00503305	2.29817	2	87	2	21690	COL6A3,COL6A1
GO:CC	collagen type VI trimer	GO:0005589	0.00503305	2.29817	2	87	2	21690	COL6A3,COL6A1
GO:CC	cytoplasm	GO:0005737	0.00643986	2.19112	12270	87	68	21690	SERPINF1,A2M,GLT8D2,PODN,PXDN,ACTC1,PDGFRB,COL5A2,THY1,CTSK,CD93,CDH11,BGN,COL8A1,LUM,POSTN,MYLK,MUCL1,CPA3,PDE4B,SRPX,VCAN,CLIP3,SULF1,MYL9,PDGFRA,CALD1,DCN,COL11A1,COL1A2,MYADM,COL15A1,EFHD1,MS4A6A,CCN2,COL6A2,CD248,SPON1,VIM,MYH11,SFRP4,SRGN,TAGLN,COL3A1,PTGDS,RARRES2,ACKR1,CXCL12,AEBP1,SPARCL1,COX7A1,IL7R,VCAM1,ACTG2,PCP4,FRZB,COL6A3,PDLIM3,TIMP2,COL6A1,SPARC,COL5A1,ACTA2,TMEM119,CTHRC1,CRISP…
GO:CC	dynactin complex	GO:0005869	0.0106368	1.97319	16	87	3	21690	ACTC1,ACTG2,ACTA2
GO:CC	actin cytoskeleton	GO:0015629	0.0112676	1.94817	507	87	10	21690	ACTC1,MYLK,MYL9,CALD1,MYADM,MYH11,VCAM1,ACTG2,PDLIM3,ACTA2
GO:CC	endoplasmic reticulum	GO:0005783	0.0125895	1.89999	2031	87	21	21690	PXDN,COL5A2,THY1,COL8A1,SRPX,VCAN,SULF1,PDGFRA,COL11A1,COL1A2,COL15A1,COL6A2,SPON1,COL3A1,PTGDS,SPARCL1,VCAM1,COL6A3,COL6A1,COL5A1,TMEM119
GO:CC	Golgi lumen	GO:0005796	0.0188036	1.72576	103	87	5	21690	BGN,LUM,MUCL1,VCAN,DCN
GO:CC	contractile fiber	GO:0043292	0.0194408	1.71129	247	87	7	21690	ACTC1,PDE4B,MYL9,CALD1,MYH11,PDLIM3,ACTA2
GO:CC	vacuolar lumen	GO:0005775	0.025085	1.60059	177	87	6	21690	PDGFRB,CTSK,BGN,LUM,VCAN,DCN
GO:CC	collagen type V trimer	GO:0005588	0.0300407	1.52229	4	87	2	21690	COL5A2,COL5A1
KEGG	Protein digestion and absorption	KEGG:04974	1.28587e-09	8.8908	103	49	11	8064	COL5A2,COL8A1,CPA3,COL11A1,COL1A2,COL15A1,COL6A2,COL3A1,COL6A3,COL6A1,COL5A1
KEGG	Vascular smooth muscle contraction	KEGG:04270	0.00110623	2.95615	134	49	7	8064	MYLK,MYL9,CALD1,KCNMB1,MYH11,ACTG2,ACTA2
KEGG	Focal adhesion	KEGG:04510	0.00180598	2.74329	200	49	8	8064	PDGFRB,MYLK,MYL9,PDGFRA,COL1A2,COL6A2,COL6A3,COL6A1
KEGG	Leukocyte transendothelial migration	KEGG:04670	0.0462637	1.33476	114	49	5	8064	THY1,MYL9,CXCL12,VCAM1,MMP9
REAC	Extracellular matrix organization	REAC:R-HSA-1474244	3.89857e-17	16.4091	298	58	22	10461	A2M,PXDN,COL5A2,CTSK,BGN,COL8A1,LUM,VCAN,DCN,COL11A1,COL1A2,COL15A1,COL6A2,TPSAB1,COL3A1,VCAM1,COL6A3,TIMP2,COL6A1,SPARC,COL5A1,MMP9
REAC	Degradation of the extracellular matrix	REAC:R-HSA-1474228	8.23915e-15	14.0841	140	58	16	10461	A2M,COL5A2,CTSK,COL8A1,DCN,COL11A1,COL1A2,COL15A1,COL6A2,TPSAB1,COL3A1,COL6A3,TIMP2,COL6A1,COL5A1,MMP9
REAC	Assembly of collagen fibrils and other multimeric structures	REAC:R-HSA-2022090	1.08268e-13	12.9655	60	58	12	10461	PXDN,COL5A2,COL8A1,COL11A1,COL1A2,COL15A1,COL6A2,COL3A1,COL6A3,COL6A1,COL5A1,MMP9
REAC	Collagen degradation	REAC:R-HSA-1442490	2.4998e-13	12.6021	64	58	12	10461	COL5A2,CTSK,COL8A1,COL11A1,COL1A2,COL15A1,COL6A2,COL3A1,COL6A3,COL6A1,COL5A1,MMP9
REAC	ECM proteoglycans	REAC:R-HSA-3000178	1.90102e-12	11.721	75	58	12	10461	COL5A2,BGN,LUM,VCAN,DCN,COL1A2,COL6A2,COL3A1,COL6A3,COL6A1,SPARC,COL5A1
REAC	Collagen chain trimerization	REAC:R-HSA-8948216	9.80289e-12	11.0086	44	58	10	10461	COL5A2,COL8A1,COL11A1,COL1A2,COL15A1,COL6A2,COL3A1,COL6A3,COL6A1,COL5A1
REAC	Collagen formation	REAC:R-HSA-1474290	1.63125e-11	10.7875	89	58	12	10461	PXDN,COL5A2,COL8A1,COL11A1,COL1A2,COL15A1,COL6A2,COL3A1,COL6A3,COL6A1,COL5A1,MMP9
REAC	Collagen biosynthesis and modifying enzymes	REAC:R-HSA-1650814	8.89677e-10	9.05077	67	58	10	10461	COL5A2,COL8A1,COL11A1,COL1A2,COL15A1,COL6A2,COL3A1,COL6A3,COL6A1,COL5A1
REAC	Integrin cell surface interactions	REAC:R-HSA-216083	9.22284e-09	8.03514	84	58	10	10461	COL5A2,COL8A1,LUM,COL1A2,COL6A2,COL3A1,VCAM1,COL6A3,COL6A1,COL5A1
REAC	Signaling by PDGF	REAC:R-HSA-186797	1.73715e-07	6.76016	54	58	8	10461	PDGFRB,COL5A2,PDGFRA,COL6A2,COL3A1,COL6A3,COL6A1,COL5A1
REAC	Smooth Muscle Contraction	REAC:R-HSA-445355	2.01592e-05	4.69553	38	58	6	10461	MYLK,MYL9,CALD1,MYH11,ACTG2,ACTA2
REAC	NCAM1 interactions	REAC:R-HSA-419037	3.76572e-05	4.42415	42	58	6	10461	COL5A2,COL6A2,COL3A1,COL6A3,COL6A1,COL5A1
REAC	MET activates PTK2 signaling	REAC:R-HSA-8874081	0.000211744	3.67419	30	58	5	10461	COL5A2,COL11A1,COL1A2,COL3A1,COL5A1
REAC	NCAM signaling for neurite out-growth	REAC:R-HSA-375165	0.000300797	3.52173	59	58	6	10461	COL5A2,COL6A2,COL3A1,COL6A3,COL6A1,COL5A1
REAC	MET promotes cell motility	REAC:R-HSA-8875878	0.000937234	3.02815	40	58	5	10461	COL5A2,COL11A1,COL1A2,COL3A1,COL5A1
REAC	Signaling by Receptor Tyrosine Kinases	REAC:R-HSA-9006934	0.000997554	3.00106	502	58	13	10461	PDGFRB,COL5A2,PDGFRA,COL11A1,COL1A2,COL6A2,COL3A1,CXCL12,COL6A3,COL6A1,SPARC,COL5A1,MMP9
REAC	Defective CHST3 causes SEDCJD	REAC:R-HSA-3595172	0.00333905	2.47638	8	58	3	10461	BGN,VCAN,DCN
REAC	Defective CHSY1 causes TPBS	REAC:R-HSA-3595177	0.00333905	2.47638	8	58	3	10461	BGN,VCAN,DCN
REAC	Defective CHST14 causes EDS, musculocontractural type	REAC:R-HSA-3595174	0.00333905	2.47638	8	58	3	10461	BGN,VCAN,DCN
REAC	Muscle contraction	REAC:R-HSA-397014	0.00409616	2.38762	195	58	8	10461	ACTC1,MYLK,MYL9,CALD1,VIM,MYH11,ACTG2,ACTA2
REAC	Syndecan interactions	REAC:R-HSA-3000170	0.00436572	2.35994	26	58	4	10461	COL5A2,COL1A2,COL3A1,COL5A1
REAC	Non-integrin membrane-ECM interactions	REAC:R-HSA-3000171	0.00604858	2.21835	58	58	5	10461	COL5A2,COL11A1,COL1A2,COL3A1,COL5A1
REAC	Signal Transduction	REAC:R-HSA-162582	0.0062294	2.20555	2523	58	29	10461	CCL19,ACTC1,SFRP2,PDGFRB,COL5A2,MYLK,GNG11,PDE4B,GAS1,CLIP3,MYL9,PDGFRA,COL11A1,COL1A2,COL6A2,VIM,MYH11,CCL2,COL3A1,GPR183,ACKR1,CXCL12,COL6A3,COL6A1,SPARC,COL5A1,ACTA2,SFRP1,MMP9
REAC	Dermatan sulfate biosynthesis	REAC:R-HSA-2022923	0.00972246	2.01222	11	58	3	10461	BGN,VCAN,DCN
REAC	Activation of Matrix Metalloproteinases	REAC:R-HSA-1592389	0.011609	1.9352	33	58	4	10461	CTSK,TPSAB1,TIMP2,MMP9
REAC	CS/DS degradation	REAC:R-HSA-2024101	0.021196	1.67375	14	58	3	10461	BGN,VCAN,DCN
REAC	Signaling by MET	REAC:R-HSA-6806834	0.022603	1.64583	76	58	5	10461	COL5A2,COL11A1,COL1A2,COL3A1,COL5A1
REAC	Diseases associated with glycosaminoglycan metabolism	REAC:R-HSA-3560782	0.0277973	1.556	41	58	4	10461	BGN,LUM,VCAN,DCN
REAC	Diseases of glycosylation	REAC:R-HSA-3781865	0.0443247	1.35335	140	58	6	10461	BGN,LUM,MUCL1,VCAN,DCN,SPON1
WP	Burn wound healing	WP:WP5055	3.2917e-09	8.48258	113	58	12	7827	SFRP2,PDGFRB,DCN,COL1A2,CD248,VIM,CCL2,TAGLN,CXCL12,TIMP2,SPARC,MMP9
WP	miRNA targets in ECM and membrane receptors	WP:WP2911	3.14503e-06	5.50237	43	58	7	7827	COL5A2,COL1A2,COL6A2,COL3A1,COL6A3,COL6A1,COL5A1
WP	Malignant pleural mesothelioma	WP:WP5087	8.50295e-06	5.07043	436	58	16	7827	SERPINF1,ACTC1,SFRP2,PDGFRB,CDH11,PDGFRA,CCN2,SFRP4,CCL2,CXCL12,ACTG2,SPARC,ACTA2,CTHRC1,SFRP1,MMP9
WP	CCL18 signaling pathway	WP:WP5097	0.00582377	2.2348	53	58	5	7827	COL1A2,VIM,VCAM1,ACTA2,MMP9
WP	Allograft rejection	WP:WP2328	0.00611964	2.21327	88	58	6	7827	CCL19,PDGFRA,VIM,C7,CXCL12,COL5A1
WP	Focal adhesion: PI3K-Akt-mTOR-signaling pathway	WP:WP3932	0.0090036	2.04558	302	58	10	7827	PDGFRB,COL5A2,GNG11,PDGFRA,COL11A1,COL1A2,COL6A2,COL3A1,IL7R,COL5A1
WP	Striated muscle contraction pathway	WP:WP383	0.0235931	1.62721	38	58	4	7827	ACTC1,MYL9,VIM,ACTA2
WP	miR-509-3p alteration of YAP1/ECM axis	WP:WP3967	0.0413632	1.38339	18	58	3	7827	COL3A1,SPARC,COL5A1
TF	Factor: SRF; motif: NNCCAWAWAAGGV	TF:M01304	0.014548	1.8372	220	88	8	19943	A2M,ACTC1,MUCL1,MYL9,CALD1,TAGLN,GPR183,ACTG2
TF	Factor: ZNF592; motif: NSARNATGGAGKN	TF:M09766	0.0455467	1.34154	7353	88	52	19943	SERPINF1,CNN1,CCL19,PODN,PXDN,SFRP2,PDGFRB,CCL14,THY1,CTSK,CD93,CDH11,BGN,COL8A1,LRRC32,POSTN,MYLK,MUCL1,CPA3,PDE4B,SRPX,VCAN,SULF1,COL11A1,MYADM,EFHD1,CCN2,CD248,SPON1,KCNMB1,MYH11,SFRP4,SRGN,C7,TAGLN,TPSAB1,PTGDS,RARRES2,ACKR1,LDB2,AEBP1,SPARCL1,COX7A1,VCAM1,ACTG2,FRZB,TIMP2,COL6A1,SPARC,ACTA2,TMEM119,CRISPLD2
MIRNA	hsa-miR-29b-3p	MIRNA:hsa-miR-29b-3p	0.00279231	2.55404	260	73	9	14830	PDGFRB,COL5A2,PDGFRA,COL15A1,COL3A1,COL6A3,SPARC,COL5A1,MMP9
MIRNA	hsa-miR-29a-3p	MIRNA:hsa-miR-29a-3p	0.0251985	1.59863	264	73	8	14830	PXDN,SFRP2,PDGFRB,COL5A2,CD93,COL1A2,COL3A1,SPARC
MIRNA	hsa-miR-27a-5p	MIRNA:hsa-miR-27a-5p	0.0388232	1.41091	45	73	4	14830	LRRC32,GREM1,GPR183,SFRP1
HP	Cigarette-paper scars	HP:0001073	5.84316e-08	7.23335	10	40	6	4756	COL5A2,COL6A2,COL3A1,COL6A3,COL6A1,COL5A1
HP	Atrophic scars	HP:0001075	2.83781e-07	6.54702	35	40	8	4756	COL5A2,COL1A2,COL6A2,COL3A1,AEBP1,COL6A3,COL6A1,COL5A1
HP	Abnormality of bladder morphology	HP:0025487	5.6042e-06	5.25149	72	40	9	4756	COL5A2,CDH11,MYLK,MYL9,COL1A2,MYH11,COL3A1,ACTG2,COL5A1
HP	Abnormal cerebral artery morphology	HP:0009145	9.21411e-05	4.03555	70	40	8	4756	PDGFRB,COL5A2,BGN,MYLK,MYH11,COL3A1,COL5A1,ACTA2
HP	Dilatation of the cerebral artery	HP:0004944	0.000100547	3.99763	47	40	7	4756	COL5A2,BGN,MYLK,MYH11,COL3A1,COL5A1,ACTA2
HP	Slender finger	HP:0001238	0.000179907	3.74495	141	40	10	4756	MYLK,COL11A1,COL6A2,MYH11,COL3A1,AEBP1,ACTG2,COL6A3,COL6A1,ACTA2
HP	Finger joint hypermobility	HP:0006094	0.000220192	3.6572	32	40	6	4756	COL1A2,COL6A2,COL3A1,COL6A3,COL6A1,COL5A1
HP	Abnormality of hand joint mobility	HP:0006256	0.000267471	3.57272	33	40	6	4756	COL1A2,COL6A2,COL3A1,COL6A3,COL6A1,COL5A1
HP	Arterial rupture	HP:0025019	0.0003491	3.45705	8	40	4	4756	COL5A2,COL1A2,COL3A1,COL5A1
HP	Megacystis	HP:0000021	0.000624573	3.20442	9	40	4	4756	MYLK,MYL9,MYH11,ACTG2
HP	Dermal atrophy	HP:0004334	0.000730425	3.13642	91	40	8	4756	COL5A2,COL1A2,COL6A2,COL3A1,AEBP1,COL6A3,COL6A1,COL5A1
HP	Abnormal peristalsis	HP:0030914	0.00116592	2.93333	23	40	5	4756	MYLK,MYL9,MYH11,ACTG2,ACTA2
HP	Dilatation of the bladder	HP:0010955	0.00161603	2.79155	11	40	4	4756	MYLK,MYL9,MYH11,ACTG2
HP	Curved toe phalanx	HP:0010176	0.00261032	2.58331	4	40	3	4756	COL6A2,COL6A3,COL6A1
HP	Cervical insufficiency	HP:0030009	0.00261032	2.58331	4	40	3	4756	COL5A2,COL3A1,COL5A1
HP	Reduced muscle collagen VI	HP:0030095	0.00261032	2.58331	4	40	3	4756	COL6A2,COL6A3,COL6A1
HP	Piezogenic pedal papules	HP:0025509	0.00261032	2.58331	4	40	3	4756	COL5A2,AEBP1,COL5A1
HP	Reduced maximal expiratory pressure	HP:0012497	0.00261032	2.58331	4	40	3	4756	COL6A2,COL6A3,COL6A1
HP	Increased laxity of fingers	HP:0006149	0.00648772	2.18791	5	40	3	4756	COL6A2,COL6A3,COL6A1
HP	Shoulder dislocation	HP:0003834	0.00652401	2.18549	15	40	4	4756	COL5A2,COL1A2,AEBP1,COL5A1
HP	Aortic root aneurysm	HP:0002616	0.00685533	2.16397	122	40	8	4756	COL5A2,MYLK,COL1A2,MYH11,COL3A1,AEBP1,COL5A1,ACTA2
HP	Abnormal thorax morphology	HP:0000765	0.00742646	2.12922	884	40	20	4756	PDGFRB,COL5A2,CTSK,CDH11,BGN,MYLK,GAS1,COL11A1,COL1A2,COL6A2,MYH11,SFRP4,COL3A1,AEBP1,ACTG2,MEG3,COL6A3,COL6A1,COL5A1,ACTA2
HP	Fragile skin	HP:0001030	0.00773246	2.11168	33	40	5	4756	PDGFRB,COL5A2,COL1A2,COL3A1,COL5A1
HP	Aortic dissection	HP:0002647	0.0120577	1.91874	36	40	5	4756	BGN,MYLK,MYH11,COL3A1,ACTA2
HP	Osteoarthritis	HP:0002758	0.0124145	1.90607	62	40	6	4756	COL5A2,COL11A1,COL3A1,AEBP1,FRZB,COL5A1
HP	Aplasia/Hypoplasia of the skin	HP:0008065	0.0128201	1.89211	176	40	9	4756	PDGFRB,COL5A2,COL1A2,COL6A2,COL3A1,AEBP1,COL6A3,COL6A1,COL5A1
HP	Molluscoid pseudotumors	HP:0000993	0.0128997	1.88942	6	40	3	4756	COL5A2,COL3A1,COL5A1
HP	Uterine prolapse	HP:0000139	0.0128997	1.88942	6	40	3	4756	COL5A2,COL3A1,COL5A1
HP	Genital hernia	HP:0100823	0.0128997	1.88942	6	40	3	4756	COL5A2,COL3A1,COL5A1
HP	Hyperextensibility at wrists	HP:0005072	0.0128997	1.88942	6	40	3	4756	COL6A2,COL6A3,COL6A1
HP	Blepharochalasis	HP:0010749	0.0128997	1.88942	6	40	3	4756	COL5A2,CDH11,COL5A1
HP	Descending aortic dissection	HP:0012499	0.0180807	1.74278	19	40	4	4756	MYLK,MYH11,COL3A1,ACTA2
HP	Hemoptysis	HP:0002105	0.0213	1.67162	68	40	6	4756	COL5A2,MYLK,MYH11,COL3A1,COL5A1,ACTA2
HP	Abnormality of pelvic girdle bone morphology	HP:0002644	0.0220511	1.65657	623	40	16	4756	SERPINF1,COL5A2,CTSK,BGN,GAS1,COL11A1,COL1A2,CCN2,COL6A2,COL3A1,AEBP1,MEG3,COL6A3,COL6A1,COL5A1,MMP9
HP	Increased laxity of ankles	HP:0006460	0.0224428	1.64892	7	40	3	4756	COL6A2,COL6A3,COL6A1
HP	Pulmonary artery aneurysm	HP:0004937	0.0224428	1.64892	7	40	3	4756	BGN,COL3A1,COL5A1
HP	Phalangeal dislocation	HP:0006243	0.0224428	1.64892	7	40	3	4756	COL5A2,AEBP1,COL5A1
HP	Hyperextensible skin	HP:0000974	0.0252025	1.59856	70	40	6	4756	PDGFRB,COL5A2,COL1A2,COL3A1,AEBP1,COL5A1
HP	Abnormal hip bone morphology	HP:0003272	0.026889	1.57043	559	40	15	4756	SERPINF1,COL5A2,CTSK,BGN,GAS1,COL11A1,COL1A2,CCN2,COL6A2,COL3A1,AEBP1,MEG3,COL6A3,COL6A1,COL5A1
HP	Atypical scarring of skin	HP:0000987	0.0272376	1.56483	147	40	8	4756	COL5A2,COL1A2,COL6A2,COL3A1,AEBP1,COL6A3,COL6A1,COL5A1
HP	Bruising susceptibility	HP:0000978	0.0272376	1.56483	147	40	8	4756	COL5A2,MYLK,COL1A2,MYH11,COL3A1,AEBP1,COL5A1,ACTA2
HP	Hypoperistalsis	HP:0100771	0.0275818	1.55938	21	40	4	4756	MYLK,MYL9,MYH11,ACTG2
HP	Abnormal arterial physiology	HP:0025323	0.0300588	1.52203	149	40	8	4756	ACTC1,COL5A2,MYLK,COL1A2,MYH11,COL3A1,COL5A1,ACTA2
HP	Arterial dissection	HP:0005294	0.035699	1.44734	8	40	3	4756	COL5A2,COL3A1,COL5A1
HP	Congenital muscular torticollis	HP:0005988	0.035699	1.44734	8	40	3	4756	COL6A2,COL6A3,COL6A1
HP	Ascending aortic dissection	HP:0004933	0.0403158	1.39452	23	40	4	4756	MYLK,MYH11,COL3A1,ACTA2
HP	Abnormal ascending aorta morphology	HP:0031784	0.0480862	1.31798	24	40	4	4756	MYLK,MYH11,COL3A1,ACTA2
